# Supplementary material for: A Genome-wide Association Study of Susceptibility to Upper Urinary Tract Infections
Source: J Infect Dis. 2024 May 7;230(6):e1334–43. doi: 10.1093/infdis/jiae231 (PMC11646603; doi:10.1093/infdis/jiae231)
Supplement: jiae231_Supplementary_Data [file jiae231_supplementary_data.zip]

Archive with 2 entries (2 files):
- Supplemental_material_HeleneMarieFlatby_cleancopy.docx
- SupplementaryTables_4-7_HeleneMarieFlatby.xlsx
