# Supplementary material for: A Genome-wide Association Study of Susceptibility to Upper Urinary Tract Infections
Source: J Infect Dis. 2024 May 7;230(6):e1334–43. doi: 10.1093/infdis/jiae231 (PMC11646603; doi:10.1093/infdis/jiae231)
Supplement: jiae231_Supplementary_Data [file jiae231_supplementary_data.zip › SupplementaryTables_4-7_HeleneMarieFlatby.xlsx]

## Sheet: ST4. Genetic variants sex MR
SUPPLEMENTARY TABLES
Supplementary Table 4. Genetic variants used as instruments for the female-only and male-only Mendelian randomization analyses.
Abbreviation: BMI, body mass index; EA, effect allele; EAF, effect allele frequency; LDL-C, low-density lipoprotein cholesterol; OA, other allele; SE, standard error; Smoking, Lifetime smoking index; T2DM, type 2 diabetes mellitus.
		Exposure						Outcome sex-stratified meta-analysis
Exposure	SNP	EA	OA	Beta	EAF	SE	P-value	EA	OA	Beta	EAF	SE	P-value
BMI Females	rs10767664	T	A	0.044	0.7833	0.0075	2.84e-09	T	A	0.0127	0.7899	0.0413	0.758458
	rs10938397	G	A	-0.046	0.5667	0.0065	1.05e-12	G	A	0.0107	0.4206	0.0338	0.751571
	rs1421085	C	T	-0.076	0.55	0.0063	6e-34	C	T	0.0031	0.409	0.0339	0.927139
	rs2206277	C	T	0.052	0.0917	0.008	1.17e-10	C	T	0.0201	0.8208	0.0433	0.642502
	rs2860323	G	A	-0.071	0.125	0.0082	1.09e-17	G	A	0.0146	0.8285	0.0445	0.742844
	rs543874	G	A	-0.054		0.0078	7.11e-12	G	A	-0.0739	0.2196	0.0403	0.0666916
	rs6091540	C	T	-0.041	0.275	0.0068	1.78e-09	C	T	0	0.7032	0.0365	1
	rs6567160	C	T	-0.055	0.7167	0.0073	3.07e-14	C	T	-0.0682	0.2421	0.039	0.0803398
	rs713586	C	T	-0.034	0.4833	0.0062	3.03e-08	C	T	0.0061	0.4952	0.0333	0.854654
	rs7531118	C	T	-0.038		0.0064	3.04e-09	C	T	-0.0045	0.5256	0.034	0.894705
	rs9816226	T	A	-0.045	0.15	0.008	2.53e-08	T	A	-0.0204	0.1819	0.0432	0.636768
Smoking Females	rs10052591	T	C	0.00839979	0.573358	0.00140216	2.1e-09	T	C	-0.053	0.5735	0.0337	0.115788
	rs10226228	A	G	-0.0114099	0.62964	0.00143702	2e-15	A	G	0.0513	0.6336	0.0346	0.138165
	rs10282292	C	T	0.00896219	0.361838	0.0014469	5.9e-10	C	T	0.0249	0.352	0.0349	0.475557
	rs1050847	C	T	0.00797046	0.425845	0.00140503	1.4e-08	C	T	-0.0024	0.436	0.0341	0.94389
	rs10823968	A	T	0.00813544	0.632969	0.00145258	2.1e-08	A	T	0.0186	0.6271	0.035	0.595122
	rs10879871	T	G	-0.00957988	0.343436	0.00145803	5e-11	T	G	-0.0546	0.3346	0.0357	0.126162
	rs10918701	G	A	0.00802389	0.372247	0.00143191	2.1e-08	G	A	0.0295	0.3728	0.0346	0.393881
	rs11210229	A	G	0.011702	0.383666	0.00142273	2e-16	A	G	0.0495	0.3857	0.0345	0.151349
	rs112282219	G	A	-0.0231662	0.958949	0.00350418	3.8e-11	G	A	-0.0422	0.9572	0.083	0.611149
	rs11255908	T	G	-0.0100713	0.743485	0.00158809	2.3e-10	T	G	0.0207	0.7579	0.039	0.595579
	rs113382419	C	A	-0.0282339	0.889325	0.00221376	3e-37	C	A	-0.1081	0.8954	0.0551	0.0497756
	rs11768481	C	A	0.00901238	0.666168	0.00147464	9.9e-10	C	A	0.0326	0.6684	0.0363	0.369147
	rs11783093	C	T	0.01571	0.838811	0.00189655	1.2e-16	C	T	0.0602	0.8482	0.0467	0.197371
	rs11861214	G	T	0.00945079	0.78364	0.00168455	2e-08	G	T	-0.0971	0.7709	0.0397	0.0144514
	rs11948770	T	C	-0.0102364	0.768248	0.00164524	4.9e-10	T	C	0.0064	0.7703	0.0398	0.872248
	rs12202536	A	G	-0.00823391	0.512754	0.00138601	2.8e-09	A	G	0.0232	0.5133	0.0334	0.487299
	rs1221148	C	G	0.00916504	0.587062	0.00140711	7.3e-11	C	G	-0.004	0.5801	0.0337	0.905518
	rs12244388	G	A	-0.0132503	0.661124	0.00146413	1.4e-19	G	A	0.021	0.6671	0.0354	0.553034
	rs1246265	T	C	-0.00886526	0.30456	0.00150907	4.2e-09	T	C	-0.0507	0.3099	0.0362	0.161348
	rs12481282	G	C	-0.00894356	0.722343	0.00154935	7.8e-09	G	C	0.016	0.7246	0.0374	0.668791
	rs12623702	A	G	-0.00977238	0.613375	0.00142787	7.7e-12	A	G	-0.0531	0.6088	0.0344	0.122684
	rs12708665	A	G	-0.0090871	0.284632	0.00153886	3.5e-09	A	G	-0.0614	0.2927	0.0368	0.0952208
	rs12831617	C	T	-0.00918459	0.764305	0.00163314	1.9e-08	C	T	-0.0618	0.7802	0.0405	0.127028
	rs12967855	A	G	0.0081887	0.331225	0.00147934	3.1e-08	A	G	-0.0039	0.3312	0.0359	0.913492
	rs13009008	A	G	0.00863272	0.327713	0.00147329	4.6e-09	A	G	-0.0035	0.325	0.0356	0.921682
	rs13016665	C	A	-0.00848745	0.576725	0.0014118	1.8e-09	C	A	-0.005	0.5776	0.034	0.883086
	rs13153393	A	G	-0.0137451	0.883937	0.00217329	2.5e-10	A	G	0.012	0.8862	0.0526	0.81954
	rs13296519	G	T	-0.00970128	0.606385	0.00141888	8.1e-12	G	T	0.0084	0.6068	0.0342	0.805981
	rs136233	A	G	-0.00995614	0.809084	0.00176918	1.8e-08	A	G	-0.0343	0.7989	0.0417	0.410769
	rs147412694	G	A	-0.0115726	0.850009	0.00194865	2.9e-09	G	A	-0.048	0.8602	0.0488	0.325309
	rs17309874	G	A	-0.0112899	0.740357	0.00158234	9.7e-13	G	A	0.0589	0.7277	0.0376	0.117234
	rs17553262	A	C	-0.0127323	0.884605	0.00218148	5.3e-09	A	C	-0.002	0.8887	0.0545	0.970726
	rs17576594	G	A	0.0109502	0.7235	0.00155159	1.7e-12	G	A	0.026	0.7148	0.037	0.482241
	rs1922018	C	T	0.0100328	0.364422	0.00143771	3e-12	C	T	-0.0303	0.3752	0.0345	0.379802
	rs1931263	G	T	-0.00760874	0.510321	0.0013858	4e-08	G	T	0.0028	0.5206	0.0334	0.93319
	rs1933270	T	G	0.00921831	0.363726	0.00143808	1.5e-10	T	G	-0.0298	0.3681	0.0348	0.39182
	rs202645	A	G	-0.0101598	0.202939	0.00172497	3.9e-09	A	G	-0.0115	0.1984	0.042	0.784231
	rs2062882	G	A	-0.0081103	0.586782	0.00141998	1.1e-08	G	A	-0.0188	0.5827	0.034	0.580304
	rs2254710	C	A	0.00899636	0.236356	0.00163085	3.5e-08	C	A	0.0123	0.2474	0.0388	0.751236
	rs245774	A	G	-0.00901601	0.271691	0.00155972	7.4e-09	A	G	-0.0286	0.2763	0.0376	0.446873
	rs2675638	G	A	0.00849857	0.58057	0.00140017	1.3e-09	G	A	0.048	0.5718	0.0337	0.15435
	rs2838834	C	T	-0.00936489	0.699459	0.00151488	6.3e-10	C	T	-0.0328	0.708	0.0367	0.371465
	rs28485305	C	T	0.00800666	0.631482	0.00143887	2.6e-08	C	T	-0.0462	0.6217	0.0345	0.180528
	rs2867112	T	G	0.0147832	0.834596	0.00188747	4.8e-15	T	G	0.0042	0.8393	0.046	0.927251
	rs2890772	G	T	-0.0136979	0.413181	0.00140672	2.1e-22	G	T	-0.0081	0.4012	0.0341	0.81224
	rs2894808	T	A	-0.0152983	0.922121	0.0025912	3.5e-09	T	A	0.0444	0.9202	0.062	0.473912
	rs317021	T	A	-0.011567	0.814287	0.00179087	1.1e-10	T	A	-0.0226	0.8143	0.0432	0.600871
	rs326341	G	A	0.00943522	0.524943	0.00139247	1.2e-11	G	A	0.0563	0.5305	0.0335	0.0928412
	rs329120	C	T	0.00965704	0.580672	0.00140509	6.3e-12	C	T	0.0248	0.5749	0.0337	0.461788
	rs34866095	A	G	-0.00857198	0.686187	0.00150558	1.2e-08	A	G	0.0066	0.6941	0.0367	0.857281
	rs348809	A	G	-0.00828381	0.347637	0.00145602	1.3e-08	A	G	-0.0074	0.3406	0.0353	0.833955
	rs35169606	T	G	0.00877627	0.612204	0.00144385	1.2e-09	T	G	0.0635	0.6223	0.0353	0.0720397
	rs35175834	G	A	-0.0164032	0.78844	0.00169847	4.6e-22	G	A	-0.0567	0.7806	0.0404	0.160478
	rs35343344	C	A	0.00918144	0.732713	0.00159594	8.8e-09	C	A	0.0324	0.7377	0.0387	0.402475
	rs359243	T	C	-0.00871975	0.392886	0.00142539	9.5e-10	T	C	0.0034	0.395	0.0344	0.921268
	rs369230	G	T	-0.00908882	0.307565	0.001511	1.8e-09	G	T	-0.0203	0.3165	0.0362	0.574952
	rs3742365	T	C	-0.0107929	0.595136	0.0014159	2.5e-14	T	C	0.0056	0.5976	0.0342	0.869934
	rs3811038	T	C	-0.00954466	0.723852	0.00155745	8.9e-10	T	C	0.0288	0.7159	0.0373	0.440045
	rs3896224	A	G	0.00962696	0.585286	0.00141792	1.1e-11	A	G	0.0285	0.5899	0.0341	0.40328
	rs421983	T	C	0.00870743	0.519028	0.00138561	3.3e-10	T	C	0.0144	0.5223	0.0334	0.666368
	rs4391802	A	G	0.0103191	0.707464	0.00152789	1.4e-11	A	G	0.0253	0.7129	0.0369	0.492942
	rs4473348	A	T	-0.0104317	0.249978	0.00159675	6.4e-11	A	T	0.0031	0.244	0.0389	0.936483
	rs4543592	T	C	-0.00866243	0.519912	0.0013891	4.5e-10	T	C	0.0186	0.5329	0.0337	0.580997
	rs4571506	C	T	0.00787701	0.539523	0.00139172	1.5e-08	C	T	0.0262	0.549	0.0335	0.434162
	rs4671357	T	C	-0.00944175	0.518819	0.00138991	1.1e-11	T	C	-0.0321	0.516	0.0336	0.339397
	rs4731925	C	T	-0.00829239	0.315607	0.00149022	2.6e-08	C	T	-0.0569	0.3067	0.0364	0.118009
	rs4814873	C	T	0.00971214	0.76659	0.00163637	2.9e-09	C	T	0.0241	0.7635	0.0395	0.541778
	rs4949465	T	C	-0.0116055	0.869552	0.00205788	1.7e-08	T	C	0.1006	0.8657	0.0492	0.0408829
	rs4957528	A	C	-0.0101225	0.208497	0.00172212	4.2e-09	A	C	-0.0307	0.2108	0.0419	0.463743
	rs549845	G	A	0.0112613	0.301161	0.00150857	8.3e-14	G	A	0.0095	0.3028	0.0364	0.794101
	rs57611503	G	A	0.00774344	0.484578	0.00141026	4e-08	G	A	-0.021	0.4954	0.0343	0.540376
	rs6011779	C	T	0.0191152	0.191239	0.00176364	2.3e-27	C	T	-0.0375	0.1994	0.0426	0.378707
	rs60952428	T	C	0.0134109	0.909149	0.00241933	3e-08	T	C	0.102	0.9139	0.0602	0.0901984
	rs6119897	G	A	-0.0128038	0.761716	0.00162704	3.6e-15	G	A	-0.0284	0.7523	0.0388	0.464194
	rs61796681	A	T	-0.0134163	0.912365	0.00244752	4.2e-08	A	T	0.0105	0.9091	0.0578	0.855849
	rs62098013	G	A	-0.00856663	0.63991	0.00145676	4.1e-09	G	A	0.0046	0.6306	0.0351	0.895732
	rs62135536	C	T	0.0243444	0.968256	0.00396165	8e-10	C	T	0.0907	0.9672	0.0944	0.33665
	rs62155874	A	G	-0.0169073	0.87336	0.00208546	5.2e-16	A	G	-0.0049	0.8765	0.0511	0.923608
	rs62175972	T	C	0.0217461	0.965939	0.00385678	1.7e-08	T	C	-0.0422	0.9665	0.0935	0.651747
	rs624833	T	G	0.00928567	0.694697	0.00150361	6.6e-10	T	G	-0.0003	0.6997	0.0364	0.993424
	rs6562474	C	G	0.00836914	0.650606	0.0014611	1e-08	C	G	0.0447	0.6345	0.0348	0.198973
	rs6598539	T	C	-0.00815056	0.488672	0.00138941	4.5e-09	T	C	-0.0349	0.4884	0.0335	0.297509
	rs6741228	T	C	0.00793282	0.433309	0.00140363	1.6e-08	T	C	0.0179	0.4282	0.0339	0.597483
	rs67596067	G	A	-0.00887666	0.648812	0.00145843	1.2e-09	G	A	0.0293	0.6601	0.0354	0.40785
	rs6778080	T	C	0.0111141	0.267372	0.00156621	1.3e-12	T	C	0.0574	0.2639	0.0378	0.128884
	rs6779302	G	T	-0.00875253	0.632921	0.0014392	1.2e-09	G	T	-0.0265	0.6243	0.0344	0.441093
	rs6935954	A	G	0.0095817	0.421108	0.00140192	8.2e-12	A	G	0.0511	0.4433	0.0338	0.130576
	rs6957896	C	T	-0.00758434	0.503261	0.00138695	4.5e-08	C	T	-0.0348	0.5132	0.0335	0.298895
	rs6962772	A	G	0.011064	0.845551	0.00191645	7.8e-09	A	G	0.0438	0.8451	0.0461	0.342057
	rs7039819	G	A	0.00873433	0.427307	0.00140501	5.1e-10	G	A	0.0211	0.4347	0.0339	0.533666
	rs7077678	C	T	0.00855025	0.623429	0.00143575	2.6e-09	C	T	0.0121	0.6014	0.0343	0.724261
	rs71367545	G	A	-0.0103197	0.790533	0.0017038	1.4e-09	G	A	0.0316	0.789	0.0411	0.441979
	rs7155595	A	C	-0.00885162	0.674282	0.00148508	2.5e-09	A	C	-0.0303	0.6622	0.0355	0.39337
	rs71627581	G	A	0.0132566	0.888811	0.00219871	1.6e-09	G	A	0.098	0.8859	0.0524	0.061452
	rs72674867	A	T	0.00898766	0.764568	0.00163396	3.8e-08	A	T	0.0776	0.7439	0.0384	0.043297
	rs72678864	G	A	0.0123829	0.828591	0.0018387	1.6e-11	G	A	0.0548	0.8293	0.0448	0.221249
	rs7297175	T	C	-0.00811649	0.431355	0.0013992	6.6e-09	T	C	-0.0359	0.4323	0.0337	0.286748
	rs732083	G	A	0.00834823	0.333362	0.00147311	1.5e-08	G	A	0.0881	0.3313	0.0356	0.0133341
	rs73220544	A	C	-0.0108189	0.842295	0.0019126	1.5e-08	A	C	-0.0566	0.8355	0.0459	0.217533
	rs7333559	G	A	0.01074	0.211711	0.00170716	3.2e-10	G	A	0.065	0.2131	0.0413	0.115522
	rs74086911	G	A	0.0148021	0.925459	0.00264197	2.1e-08	G	A	0.1114	0.924	0.0626	0.0751492
	rs7519626	C	T	0.00842015	0.323676	0.00147893	1.2e-08	C	T	0.0748	0.3299	0.0356	0.0356301
	rs7528604	G	A	0.00965269	0.565613	0.00140141	5.7e-12	G	A	-0.0037	0.5758	0.0338	0.912832
	rs7553348	G	A	0.00963399	0.437656	0.00139643	5.2e-12	G	A	0.0868	0.4334	0.0338	0.0102273
	rs7569203	A	C	-0.0107595	0.688725	0.0015002	7.4e-13	A	C	-0.1066	0.6692	0.0357	0.00282658
	rs75742406	G	A	0.00961948	0.738854	0.00158486	1.3e-09	G	A	0.0386	0.7216	0.0375	0.303323
	rs76608582	C	A	0.0216317	0.953011	0.00344003	3.2e-10	C	A	-0.0213	0.9527	0.085	0.802132
	rs7766610	C	A	0.0125839	0.182634	0.00179283	2.2e-12	C	A	0.0946	0.1897	0.0428	0.0270857
	rs7807019	A	G	-0.0104211	0.540327	0.00139062	6.7e-14	A	G	0.0187	0.5209	0.0336	0.577837
	rs8042134	T	G	-0.00994136	0.541083	0.0014011	1.3e-12	T	G	0.0272	0.5379	0.0338	0.420973
	rs8042849	C	T	0.0192164	0.34229	0.00146183	1.8e-39	C	T	0.0011	0.3462	0.0352	0.97507
	rs860326	C	T	0.00833808	0.427696	0.0014023	2.7e-09	C	T	-0.0443	0.4356	0.0337	0.188665
	rs8614	C	A	-0.0114612	0.817489	0.00179679	1.8e-10	C	A	-0.0216	0.8133	0.0431	0.616258
	rs889398	C	T	0.0092407	0.588005	0.00141367	6.3e-11	C	T	0.0412	0.5819	0.0341	0.226966
	rs9435340	T	A	0.00834773	0.344234	0.00146424	1.2e-08	T	A	0.0075	0.3366	0.0355	0.832678
	rs9842947	C	T	-0.00877189	0.326165	0.00148073	3.1e-09	C	T	0.082	0.3317	0.0356	0.021258
	rs986391	G	A	0.0111388	0.366555	0.0014379	9.4e-15	G	A	-0.0014	0.3582	0.035	0.968093
	rs9919670	G	A	-0.0152438	0.612185	0.00142114	7.6e-27	G	A	-0.0397	0.6077	0.0341	0.244334
LDL-C Females	rs10195252	T	C	0.0238	0.5818	0.0039	3.81e-08	T	C	0.028	0.5907	0.0339	0.408828
	rs10490626	G	A	0.0508	0.92084	0.0069	1.7e-12	G	A	-0.0824	0.9199	0.061	0.176753
	rs10832962	T	C	0.032	0.719	0.004	6.62e-14	T	C	0.04	0.734	0.0378	0.289964
	rs10893499	A	G	0.0521	0.1438	0.0053	3.86e-21	A	G	0.033	0.1331	0.0493	0.503259
	rs10903129	G	A	0.0328	0.5369	0.0037	3.03e-17	G	A	0.0368	0.5604	0.0335	0.271983
	rs10947332	A	G	0.0504	0.1319	0.0056	6.97e-18	A	G	0.0528	0.1141	0.054	0.328184
	rs112201728	T	C	0.0675	0.05805	0.0104	8.51e-10	T	C	-0.0608	0.0713	0.0652	0.35107
	rs11563251	T	C	0.0345	0.1253	0.0062	4.5e-08	T	C	0.0138	0.1098	0.0535	0.79645
	rs11591147	G	T	0.497	0.98285	0.018	8.58e-143	G	T	0.0654	0.9842	0.1365	0.631853
	rs1169288	C	A	0.0375	0.3338	0.004	6.45e-21	C	A	-0.0051	0.3181	0.036	0.887343
	rs12066643	C	T	0.0389	0.8813	0.0064	1.06e-08	C	T	-0.0328	0.8982	0.0553	0.553095
	rs1250229	C	T	0.0243	0.7889	0.0042	3.13e-08	C	T	-0.0344	0.7419	0.0383	0.369094
	rs12721109	G	A	0.4462	0.98285	0.0183	2.99e-122	G	A	0.0042	0.9762	0.1121	0.970113
	rs12748152	T	C	0.0499	0.07124	0.0066	3.21e-12	T	C	-0.0118	0.0889	0.0587	0.840681
	rs12916	C	T	0.0733	0.4314	0.0038	7.79e-78	C	T	-0.0038	0.4002	0.034	0.91101
	rs13206249	G	A	0.0378	0.7836	0.0062	4.53e-08	G	A	0.0295	0.7844	0.0406	0.46747
	rs13277801	C	T	0.0338	0.347	0.0038	3.99e-17	C	T	0.0436	0.3356	0.0354	0.218084
	rs1367117	A	G	0.1186	0.2876	0.004	9.48e-183	A	G	0.0117	0.3506	0.0349	0.737441
	rs1408272	T	G	0.052	0.94723	0.0083	3.68e-09	T	G	0.0123	0.9132	0.0585	0.833468
	rs1564348	C	T	0.0481	0.1451	0.005	2.76e-21	C	T	0.0004	0.1672	0.0445	0.992828
	rs16831243	T	C	0.0378	0.1807	0.0055	9.06e-12	T	C	0.0831	0.0917	0.0585	0.155458
	rs16891156	C	A	0.0965	0.01847	0.0171	8.23e-09	C	A	0.0983	0.021	0.1166	0.399199
	rs17404153	G	T	0.0336	0.8562	0.0054	1.83e-09	G	T	-0.0099	0.882	0.0514	0.847267
	rs174583	C	T	0.0522	0.6253	0.0038	7e-41	C	T	-0.0256	0.6431	0.0347	0.460665
	rs1800961	C	T	0.0685	0.9657	0.0106	6.03e-10	C	T	0.0301	0.9589	0.0863	0.727252
	rs1801689	C	A	0.1028	0.03694	0.0139	9.81e-12	C	A	-0.1408	0.0268	0.1055	0.182008
	rs1883025	C	T	0.0296	0.7573	0.0044	6.14e-11	C	T	0.0046	0.7449	0.0381	0.903901
	rs2000999	A	G	0.065	0.1847	0.0046	4.22e-41	A	G	-0.0016	0.1916	0.0424	0.969898
	rs2030746	T	C	0.0214	0.3984	0.0038	8.61e-09	T	C	-0.0009	0.4101	0.0338	0.978757
	rs2073547	G	A	0.0485	0.1939	0.0049	1.92e-21	G	A	-0.0399	0.1969	0.042	0.342112
	rs2228603	C	T	0.104	0.92876	0.0072	4.43e-44	C	T	0.1351	0.9213	0.0623	0.0301177
	rs2315065	A	C	0.1102	0.08707	0.0158	5.23e-12	A	C	0.0229	0.0986	0.0577	0.691456
	rs2328223	C	A	0.0299	0.2493	0.005	5.63e-09	C	A	-0.1032	0.1765	0.0446	0.0206731
	rs2390536	A	G	0.0223	0.3681	0.0038	2.04e-08	A	G	-0.0291	0.3634	0.0347	0.401684
	rs2419604	A	G	0.0302	0.3179	0.004	7.49e-14	A	G	0.0374	0.2784	0.0375	0.318603
	rs247616	C	T	0.0547	0.7071	0.0041	2.57e-37	C	T	-0.0289	0.6691	0.0354	0.41428
	rs2587534	A	G	0.0391	0.5277	0.0037	8.06e-25	A	G	0.0297	0.5106	0.0337	0.378152
	rs2642438	G	A	0.0352	0.7454	0.0042	7.32e-16	G	A	0.0895	0.7046	0.0367	0.0147405
	rs267733	A	G	0.0331	0.8628	0.0053	5.29e-09	A	G	0.0273	0.842	0.0456	0.549383
	rs2710642	A	G	0.0239	0.6187	0.0038	6.09e-09	A	G	0.0103	0.6901	0.0361	0.7754
	rs2737252	G	A	0.0314	0.7441	0.0041	7.04e-14	G	A	-0.0395	0.7058	0.0367	0.281796
	rs2886232	T	C	0.0451	0.1201	0.0064	3.88e-11	T	C	-0.0403	0.117	0.0535	0.451287
	rs2965157	T	C	0.1886	0.97889	0.0112	7.29e-62	T	C	0.0542	0.9663	0.0935	0.562131
	rs314253	T	C	0.0242	0.6649	0.0038	3.44e-10	T	C	-0.0217	0.6357	0.0346	0.530549
	rs3184504	C	T	0.0268	0.5343	0.0038	4.2e-12	C	T	-0.0538	0.5192	0.0334	0.107228
	rs364585	G	A	0.0249	0.6332	0.0038	4.28e-10	G	A	0.0252	0.6042	0.034	0.458586
	rs3757354	C	T	0.0382	0.7902	0.0044	2.09e-17	C	T	0.0235	0.7907	0.0411	0.567474
	rs3780181	A	G	0.0445	0.94723	0.0074	1.76e-09	A	G	-0.071	0.9356	0.0677	0.294296
	rs4253776	G	A	0.0311	0.124	0.0059	3.35e-08	G	A	-0.0053	0.113	0.0525	0.919588
	rs4530754	A	G	0.0275	0.5818	0.0036	3.58e-12	A	G	0.003	0.5315	0.0334	0.92843
	rs4722551	C	T	0.0391	0.1702	0.0049	3.95e-14	C	T	-0.051	0.1629	0.0451	0.258131
	rs4942486	T	C	0.0243	0.4617	0.0037	2.26e-11	T	C	0.0152	0.4674	0.0334	0.649045
	rs4970712	C	A	0.0339	0.8061	0.0044	2.46e-13	C	A	-0.0554	0.7809	0.0406	0.1724
	rs5763662	T	C	0.0767	0.02507	0.0121	1.19e-08	T	C	-0.1638	0.0212	0.1155	0.156138
	rs579459	C	T	0.0665	0.215	0.0045	2.42e-44	C	T	0.0207	0.2169	0.0405	0.609273
	rs6016373	A	G	0.0349	0.6266	0.0037	7.95e-19	A	G	0.0087	0.6017	0.0343	0.79977
	rs6065311	C	T	0.0417	0.4604	0.0036	1.66e-30	C	T	-0.0029	0.467	0.0334	0.93081
	rs646776	T	C	0.1602	0.7876	0.0044	1e-200	T	C	0.019	0.7737	0.0397	0.632231
	rs6504872	T	C	0.0274	0.4723	0.0037	3.48e-13	T	C	-0.007	0.4886	0.0335	0.834483
	rs6511720	G	T	0.2209	0.90237	0.0061	1e-200	G	T	0.005	0.8856	0.0525	0.924126
	rs6544713	T	C	0.0806	0.2942	0.0041	4.84e-83	T	C	0.0136	0.3081	0.0361	0.706373
	rs6709904	A	G	0.055	0.8865	0.0085	4.58e-10	A	G	0.0368	0.8879	0.0531	0.488289
	rs676388	C	T	0.0265	0.4631	0.0039	1.31e-11	C	T	0.0696	0.5157	0.0335	0.0377451
	rs6818397	T	G	0.0224	0.4129	0.004	1.68e-08	T	G	0.0876	0.3812	0.0344	0.0108806
	rs6882076	C	T	0.0456	0.6662	0.0038	3.31e-31	C	T	-0.0402	0.639	0.0347	0.246659
	rs6909746	C	T	0.0263	0.6082	0.0037	7.86e-11	C	T	-0.0425	0.5999	0.0341	0.212642
	rs7254892	G	A	0.4853	0.96834	0.0119	1e-200	G	A	-0.216	0.966	0.0938	0.0212917
	rs72902576	T	G	0.0933	0.96306	0.0133	9.58e-12	T	G	-0.0204	0.9595	0.0847	0.809671
	rs7534572	G	C	0.0407	0.69	0.0058	1.29e-11	G	C	0.0744	0.6497	0.0351	0.0340349
	rs7551981	T	G	0.0472	0.595	0.0038	1.36e-33	T	G	-0.007	0.6092	0.0342	0.837823
	rs75687619	T	G	0.1735	0.02375	0.0161	8.05e-24	T	G	0.0498	0.0325	0.0966	0.606184
	rs7640978	C	T	0.0392	0.8945	0.0069	9.84e-09	C	T	-0.0299	0.9178	0.0611	0.624586
	rs7832643	T	G	0.0339	0.405	0.0038	2.67e-17	T	G	-0.0564	0.3904	0.0342	0.0991225
	rs8017377	A	G	0.0303	0.4591	0.0038	2.52e-15	A	G	-0.0271	0.4762	0.0333	0.415752
	rs9875338	G	A	0.027	0.6121	0.0037	2.21e-11	G	A	0.0106	0.6012	0.034	0.755219
	rs9987289	G	A	0.0714	0.9248	0.0066	8.53e-24	G	A	0.0848	0.8936	0.0553	0.125164
SBP Females	rs10024506	G	C	0.0162571	0.764228	0.00278808	6.8e-09	G	C	-0.0081	0.7684	0.0396	0.837927
	rs10048404	C	T	0.0143621	0.632753	0.00245308	4.4e-09	C	T	0.0026	0.6264	0.0352	0.941119
	rs1010064	A	C	0.0214506	0.816697	0.00305861	1.1e-12	A	C	0.0563	0.8226	0.0436	0.196605
	rs10195405	A	T	0.0156207	0.710035	0.00260176	1.3e-09	A	T	-0.0218	0.7063	0.0366	0.551423
	rs10212058	A	G	0.0175514	0.804737	0.00298594	4.5e-08	A	G	0.0624	0.8099	0.0425	0.14204
	rs1051447	C	A	0.0145382	0.296988	0.00261818	4.9e-08	C	A	0.0751	0.2945	0.0367	0.0407247
	rs10775143	C	T	0.0138448	0.430757	0.00242743	8.7e-09	C	T	0.0375	0.4474	0.0341	0.27146
	rs1077795	A	G	0.0157343	0.735829	0.00269072	6.7e-09	A	G	-0.0435	0.7401	0.0382	0.25481
	rs10817007	T	G	-0.0234136	0.871701	0.00353974	1.3e-10	T	G	0.04	0.8787	0.0512	0.434655
	rs10883543	G	T	-0.0326101	0.111779	0.00377226	1.6e-16	G	T	0.1227	0.1165	0.0554	0.0267737
	rs10977670	A	C	0.0161188	0.354133	0.00248	1.3e-10	A	C	0.0172	0.3573	0.0349	0.622128
	rs11070245	T	G	-0.0149804	0.469866	0.0023774	2.8e-10	T	G	0.0385	0.4765	0.0334	0.249036
	rs11099098	G	T	-0.0385607	0.705966	0.002601	3.2e-49	G	T	0.0114	0.6812	0.0359	0.750827
	rs11145807	A	G	0.0146353	0.405115	0.0024232	2.1e-08	A	G	0.006	0.4136	0.0342	0.860735
	rs11146456	A	G	-0.0226455	0.884607	0.00372256	2.5e-09	A	G	0.1207	0.8888	0.0544	0.0265037
	rs11187838	G	A	0.0249483	0.567903	0.00238722	1.1e-24	G	A	-0.036	0.5796	0.0338	0.286836
	rs11191580	T	C	0.0516482	0.923344	0.00443865	2.1e-30	T	C	0.0843	0.922	0.0621	0.174626
	rs113044050	C	T	0.0194716	0.858797	0.00343247	2.7e-08	C	T	0.0084	0.8526	0.0478	0.860504
	rs113523959	G	A	0.0206222	0.8511	0.0033558	8.2e-09	G	A	-0.0154	0.8565	0.0483	0.749847
	rs113605702	G	A	0.0238797	0.9163	0.00426976	3e-09	G	A	0.0411	0.9113	0.0584	0.481578
	rs115262049	A	T	0.0260979	0.910727	0.00417696	6e-10	A	T	0.0038	0.9103	0.0588	0.948472
	rs11605215	G	A	-0.017086	0.80494	0.00299399	1.3e-08	G	A	0.0575	0.7906	0.0413	0.163846
	rs11616710	C	T	-0.027068	0.90306	0.00416427	7.8e-10	C	T	0.0207	0.9072	0.061	0.73435
	rs11641308	T	C	-0.0175166	0.345511	0.0025154	1.6e-12	T	C	0.0536	0.3495	0.0357	0.133252
	rs11667829	G	A	-0.0141146	0.668697	0.0025268	2.3e-08	G	A	-0.0122	0.6697	0.0357	0.732549
	rs116734066	C	T	0.0233684	0.907411	0.00409151	2.7e-09	C	T	-0.0512	0.894	0.0548	0.350146
	rs11721038	T	C	0.0266522	0.924983	0.00450121	8.9e-09	T	C	-0.0081	0.9115	0.0601	0.892789
	rs11774829	T	A	0.0218926	0.898475	0.00395451	2.4e-08	T	A	-0.081	0.8908	0.0542	0.135054
	rs11795365	G	A	-0.0194994	0.862087	0.0034347	6.4e-09	G	A	0.0187	0.8691	0.0497	0.706725
	rs11821781	A	G	-0.0181579	0.744257	0.0027162	3.3e-10	A	G	-0.0027	0.753	0.0391	0.944947
	rs11874	G	A	-0.0334691	0.863069	0.00343754	1e-19	G	A	-0.0385	0.8696	0.0496	0.437625
	rs12035750	T	C	-0.018733	0.614483	0.00243211	4.5e-15	T	C	-0.0116	0.636	0.0349	0.739604
	rs12055028	G	A	-0.016862	0.691868	0.00256408	1.1e-11	G	A	-0.0433	0.6944	0.0362	0.231645
	rs12147852	G	A	-0.0176382	0.752285	0.00276228	6e-11	G	A	-0.0134	0.7461	0.0389	0.730491
	rs12258967	C	G	0.0329253	0.702554	0.00258984	4.3e-36	C	G	-0.0479	0.7177	0.0371	0.196667
	rs1229984	T	C	-0.0577507	0.0226829	0.00794089	9.2e-13	T	C	-0.0013	0.0208	0.1323	0.99216
	rs1250258	C	T	0.0169957	0.264437	0.00268493	1.7e-10	C	T	0.0299	0.2602	0.0381	0.432584
	rs12509892	T	C	-0.0198558	0.458399	0.00237044	1.5e-16	T	C	-0.0238	0.4707	0.0334	0.476109
	rs12543884	A	G	-0.0183289	0.82358	0.00309983	2.2e-09	A	G	-0.033	0.8208	0.0435	0.448079
	rs12544711	G	A	0.0157621	0.589553	0.00240527	7.5e-11	G	A	-0.0425	0.5888	0.0339	0.209956
	rs12567136	C	T	0.0411613	0.835318	0.00318412	9.6e-38	C	T	-0.0488	0.8429	0.046	0.288749
	rs12608469	T	C	-0.0299456	0.939382	0.00500832	4.4e-09	T	C	-0.0701	0.9297	0.0673	0.297595
	rs1262894	A	C	0.0253387	0.924728	0.0044755	3.3e-08	A	C	-0.0565	0.9252	0.0643	0.379567
	rs1263146	G	A	0.0137819	0.538692	0.00237489	1.1e-08	G	A	-0.071	0.5428	0.0336	0.0345926
	rs12643599	A	G	0.0169229	0.641217	0.00245949	5.9e-12	A	G	-0.0092	0.6377	0.0347	0.79091
	rs12656497	T	C	-0.0348392	0.403661	0.00240895	7.1e-46	T	C	-0.0022	0.3977	0.0342	0.948709
	rs12699561	G	T	-0.0132851	0.624157	0.00244359	1.4e-08	G	T	0.0044	0.622	0.0345	0.898516
	rs12822344	C	T	-0.0154902	0.424664	0.0023988	3.3e-10	C	T	-0.0382	0.418	0.0339	0.259809
	rs12906962	T	C	-0.0148301	0.681747	0.00255601	2.2e-08	T	C	0.0102	0.6799	0.036	0.776921
	rs1290784	C	T	-0.0198635	0.555371	0.00238973	1.5e-15	C	T	-0.0009	0.5617	0.0337	0.978694
	rs13107325	C	T	0.0334663	0.925376	0.00450502	3.4e-13	C	T	0.0496	0.9326	0.0667	0.457101
	rs13129779	C	T	0.0136328	0.499927	0.00238975	1.6e-08	C	T	-0.063	0.502	0.0338	0.062335
	rs13219548	C	T	-0.0233558	0.564055	0.00238189	1.4e-22	C	T	0.0665	0.5633	0.0338	0.0491307
	rs13436194	A	G	0.0194246	0.574199	0.00238919	2.4e-16	A	G	0.0544	0.5795	0.0337	0.106475
	rs137923903	C	T	0.0691283	0.986332	0.0103716	4.8e-10	C	T	0.022	0.9858	0.1485	0.882226
	rs1397985	G	T	0.0165849	0.676617	0.00253212	2.4e-10	G	T	-0.0213	0.6782	0.0357	0.550749
	rs1422279	C	T	-0.0168033	0.616195	0.00244006	5.3e-12	C	T	-0.0153	0.6148	0.0343	0.655551
	rs1436138	A	G	0.0161545	0.64162	0.00247688	4.5e-11	A	G	0.0089	0.6469	0.0351	0.799835
	rs145339349	G	A	-0.0603382	0.982186	0.00897211	2.6e-11	G	A	0.039	0.9833	0.1317	0.767133
	rs149932962	G	A	-0.0161921	0.749792	0.00273443	4e-09	G	A	-0.0754	0.7518	0.0386	0.050776
	rs150857355	G	C	-0.0469857	0.978004	0.00819606	4.3e-09	G	C	0.013	0.9799	0.1239	0.916437
	rs151157965	G	A	-0.0244589	0.904027	0.0040232	6.2e-09	G	A	-0.111	0.9029	0.0564	0.0490582
	rs1530558	T	C	0.019562	0.863313	0.0034428	1.5e-08	T	C	0.0292	0.8731	0.0523	0.576628
	rs1542977	G	T	-0.0150196	0.510568	0.002371	1.4e-10	G	T	-0.0073	0.529	0.0336	0.828004
	rs1543270	C	T	0.0192343	0.54471	0.00238016	7.4e-15	C	T	0.0268	0.5673	0.0339	0.429201
	rs1543927	T	C	0.0237037	0.26668	0.00268851	3.5e-19	T	C	0.0215	0.2722	0.0377	0.56848
	rs167479	G	T	0.028235	0.529783	0.00236881	3.2e-31	G	T	0.0075	0.5379	0.0335	0.82285
	rs17011002	C	G	-0.0268676	0.859293	0.00341397	5.7e-15	C	G	0.0118	0.8479	0.0467	0.800518
	rs17173238	A	G	-0.0156244	0.71449	0.00261649	5.5e-09	A	G	0.0703	0.7151	0.0371	0.0581085
	rs1757915	G	A	-0.0179221	0.644886	0.00246587	3e-13	G	A	-0.0743	0.6553	0.0351	0.0342761
	rs17677603	A	G	-0.017806	0.6049	0.00243031	1.5e-13	A	G	-0.0703	0.6033	0.0342	0.0398254
	rs1779240	G	A	0.0195586	0.23614	0.00278967	1.1e-12	G	A	0.0858	0.2315	0.0398	0.0311009
	rs1887320	G	A	-0.0185843	0.522909	0.00237522	3.9e-14	G	A	0.0132	0.5311	0.0334	0.692688
	rs2017199	G	A	0.0175269	0.699969	0.00259478	2.8e-11	G	A	-0.0068	0.7062	0.0368	0.8534
	rs2052692	A	G	0.0143103	0.314343	0.00254534	1.6e-08	A	G	-0.0208	0.3256	0.0357	0.56014
	rs2062316	A	G	-0.0188398	0.555376	0.00238164	1.1e-14	A	G	-0.0032	0.5557	0.0337	0.92435
	rs2111834	G	A	0.0234498	0.879406	0.00366454	1.9e-10	G	A	-0.0117	0.8811	0.0523	0.822983
	rs2129561	A	G	-0.0179577	0.402453	0.0024153	5e-13	A	G	-0.0842	0.402	0.034	0.0132689
	rs2177843	C	T	-0.0224034	0.852388	0.0033626	7.1e-11	C	T	0.0135	0.8514	0.0474	0.77579
	rs2237306	C	A	0.019843	0.860164	0.00343608	2.1e-08	C	A	-0.0336	0.8603	0.0478	0.4821
	rs2249105	A	G	0.0189089	0.638953	0.00245328	3e-14	A	G	0.0302	0.6374	0.0346	0.382754
	rs2285815	C	T	0.0158068	0.267309	0.00267453	7e-09	C	T	-0.0262	0.2703	0.0375	0.48476
	rs2288276	G	C	-0.0219584	0.102722	0.00390273	3.9e-08	G	C	-0.0706	0.1094	0.0541	0.191896
	rs2301597	T	C	0.0232119	0.422579	0.00240109	2.3e-21	T	C	0.0576	0.4233	0.0339	0.0892975
	rs2303083	G	A	0.0251221	0.8055	0.0029902	1e-17	G	A	0.0854	0.8085	0.0423	0.0434963
	rs2306363	G	T	0.0217338	0.793562	0.00292234	6.8e-14	G	T	0.0011	0.7981	0.0414	0.978803
	rs231708	G	C	0.0144327	0.313276	0.00254847	1.8e-09	G	C	0.0275	0.3219	0.0357	0.441117
	rs2392929	T	G	-0.0413403	0.802524	0.00296718	1.4e-43	T	G	-0.0634	0.7924	0.0412	0.123845
	rs2423514	A	G	0.0163464	0.536773	0.002371	9.4e-13	A	G	0.001	0.5293	0.0337	0.976327
	rs2469133	G	A	-0.014201	0.63919	0.00249408	2.4e-08	G	A	-0.0214	0.6344	0.0349	0.539757
	rs2469997	G	C	0.0203865	0.183913	0.00304933	4.9e-11	G	C	0.0395	0.1822	0.0429	0.357183
	rs2493296	C	T	-0.0221847	0.86246	0.00343921	1e-10	C	T	-0.0074	0.8614	0.0487	0.879226
	rs2499801	G	A	0.0192812	0.185411	0.00304491	7.7e-11	G	A	0.0041	0.1807	0.0438	0.925421
	rs2606738	T	C	-0.0172788	0.3314	0.00251744	1.3e-12	T	C	0.0217	0.3387	0.0354	0.53988
	rs2607015	G	C	-0.0204194	0.582575	0.0024014	4e-17	G	C	0.0321	0.5844	0.0423	0.447933
	rs2610989	T	C	-0.0180862	0.259751	0.00269248	5.1e-11	T	C	-0.0409	0.26	0.0383	0.285572
	rs2613203	A	T	-0.0193729	0.813993	0.00304592	6.6e-10	A	T	-0.0356	0.8172	0.0432	0.409897
	rs263017	A	G	0.0128174	0.49588	0.00237762	2.8e-08	A	G	0.0259	0.4991	0.0333	0.4367
	rs2643826	C	T	-0.0195629	0.548413	0.00238168	3.5e-15	C	T	-0.0288	0.5549	0.0336	0.391366
	rs2681492	T	C	0.0383399	0.829928	0.00315147	8e-33	T	C	-0.0281	0.8386	0.0453	0.535054
	rs268263	T	A	-0.0304297	0.245403	0.00276982	5.6e-28	T	A	-0.0466	0.2417	0.0393	0.235721
	rs2764834	T	G	-0.0168563	0.784473	0.00288324	9e-09	T	G	0.0743	0.7809	0.0404	0.0658992
	rs2782652	T	C	-0.0151028	0.545266	0.00237382	4.3e-10	T	C	0.0495	0.5456	0.0336	0.140693
	rs2782980	T	C	-0.0199892	0.27869	0.00263418	8.7e-14	T	C	0.034	0.2847	0.0369	0.356837
	rs2867114	C	T	0.0222783	0.882273	0.00406159	1.6e-08	C	T	-0.0039	0.886	0.0583	0.946665
	rs2897515	T	C	0.0140745	0.441701	0.00238324	6.4e-09	T	C	0.0311	0.4485	0.0336	0.354656
	rs2978456	T	C	-0.0134733	0.54855	0.00237409	6.5e-09	T	C	0.0009	0.5523	0.0346	0.979248
	rs3101442	T	G	-0.0163174	0.524063	0.00236917	3e-12	T	G	0.0109	0.5411	0.0336	0.745632
	rs3211995	G	A	0.0231861	0.84078	0.003249	3.4e-13	G	A	0.0111	0.842	0.0463	0.810531
	rs34991912	T	C	0.0143026	0.413588	0.00240343	5.5e-09	T	C	-0.0034	0.4063	0.0341	0.920577
	rs35021474	C	G	0.0251374	0.384265	0.00243647	2.9e-24	C	G	-0.0335	0.3887	0.0344	0.330137
	rs35443	G	C	0.0208614	0.617017	0.00242956	1.1e-17	G	C	-0.1011	0.5927	0.0341	0.00302871
	rs35479618	G	A	-0.0679124	0.982478	0.00899288	2.2e-13	G	A	-0.0783	0.9822	0.1256	0.533017
	rs35807464	G	A	-0.0283708	0.933946	0.00475978	1.8e-09	G	A	0.0263	0.9301	0.0659	0.689827
	rs3786516	T	A	-0.0171914	0.222504	0.00288293	1.5e-08	T	A	0.0132	0.2386	0.0397	0.739516
	rs3790604	C	A	-0.0398658	0.926247	0.00452749	4.4e-18	C	A	0.0689	0.9214	0.0627	0.271819
	rs3826537	A	G	-0.0153747	0.572242	0.0023911	6.2e-11	A	G	0.0189	0.576	0.0338	0.576045
	rs3827750	C	T	-0.0285943	0.8898	0.003772	1.1e-12	C	T	-0.0462	0.8955	0.0545	0.396601
	rs3887266	C	T	-0.0207948	0.885792	0.00371539	4.4e-09	C	T	-0.0519	0.8863	0.0524	0.32195
	rs4141663	C	T	0.0147604	0.581796	0.00240467	1.1e-09	C	T	-0.0958	0.5852	0.034	0.0048377
	rs42038	C	T	0.0201994	0.702015	0.0025891	9.1e-15	C	T	-0.0284	0.7048	0.0367	0.439024
	rs4246616	C	T	-0.0145524	0.529133	0.00238341	3.4e-09	C	T	-0.0303	0.5265	0.0336	0.367171
	rs434578	C	T	0.0203992	0.140686	0.00339552	1.6e-09	C	T	0.0828	0.137	0.0488	0.0897494
	rs4480845	T	C	0.0215082	0.361264	0.00247945	2.8e-18	T	C	0.01	0.3686	0.035	0.775097
	rs4648815	G	A	0.0155514	0.525487	0.0023918	6e-11	G	A	0.0168	0.5348	0.0342	0.623265
	rs4666493	G	A	-0.0191501	0.578256	0.00239755	3.3e-15	G	A	-0.0357	0.5767	0.0339	0.292296
	rs4690775	A	G	0.0140762	0.400431	0.00241594	3.8e-08	A	G	-0.0031	0.4197	0.034	0.927352
	rs4937515	G	C	0.0184971	0.405123	0.00242653	8.6e-14	G	C	-0.0207	0.4033	0.0343	0.546177
	rs55924432	C	T	-0.0148308	0.596187	0.00241561	2e-09	C	T	-0.0017	0.5911	0.0343	0.960471
	rs56352102	C	T	-0.0282317	0.817033	0.00305423	5.2e-20	C	T	-0.0407	0.823	0.0438	0.352773
	rs57139556	A	G	0.0311796	0.92844	0.00458585	8.8e-13	A	G	-0.0326	0.9271	0.0639	0.609931
	rs57301765	G	A	-0.0274683	0.845865	0.0032571	1.8e-16	G	A	0.0484	0.8404	0.0456	0.288507
	rs597808	A	G	0.0215504	0.482757	0.00237392	1.7e-19	A	G	0.0564	0.4841	0.0336	0.0932356
	rs604723	T	C	-0.0336911	0.275835	0.0026615	3.1e-37	T	C	0.0044	0.28	0.0372	0.905846
	rs6062625	T	A	-0.0175901	0.751125	0.00273999	5.3e-11	T	A	-0.0393	0.749	0.0386	0.308614
	rs61148001	C	T	0.0174642	0.788884	0.00292079	5.2e-09	C	T	0.0195	0.7768	0.0402	0.627623
	rs62229372	C	T	-0.0212318	0.87389	0.0035963	2.1e-09	C	T	-0.0836	0.8773	0.0519	0.107226
	rs62368019	T	C	-0.0152652	0.709904	0.00260884	4.1e-08	T	C	-0.0281	0.7225	0.0375	0.453656
	rs6453400	G	A	0.0134671	0.546854	0.00238473	3.6e-08	G	A	-0.0169	0.5579	0.0339	0.618114
	rs6461992	A	G	-0.0383935	0.0728358	0.00456604	9.9e-15	A	G	0.0443	0.0856	0.0614	0.470603
	rs6704991	A	C	-0.0147198	0.642667	0.00246944	3.2e-09	A	C	-0.0231	0.6386	0.0348	0.506823
	rs6708660	T	C	0.0148359	0.594253	0.0024173	3.6e-10	T	C	0.0291	0.6138	0.0344	0.397592
	rs6775384	G	A	-0.0159975	0.499244	0.00236306	1.1e-12	G	A	-0.0193	0.5045	0.0334	0.563369
	rs6787069	C	A	-0.0162626	0.689702	0.00265351	3.3e-10	C	A	-0.0136	0.6872	0.0369	0.712453
	rs6815273	G	A	0.0152591	0.5654	0.00241108	2.2e-09	G	A	-0.021	0.5501	0.034	0.536808
	rs6963105	A	G	-0.014807	0.436977	0.00238535	3e-10	A	G	0.0588	0.4499	0.0343	0.0864763
	rs7019061	C	T	0.014958	0.286726	0.00262051	1.4e-08	C	T	0.0043	0.2873	0.0371	0.907729
	rs7070797	G	A	0.0320832	0.857605	0.0034008	1.1e-20	G	A	0.0048	0.8595	0.0482	0.920674
	rs7107356	A	G	-0.0233797	0.493638	0.00236156	9.9e-22	A	G	0.0077	0.5061	0.0334	0.817673
	rs7123754	T	C	0.017661	0.671553	0.00252461	4.4e-13	T	C	-0.0063	0.6708	0.0356	0.859535
	rs7125196	T	C	0.0240199	0.88544	0.00370883	4.3e-10	T	C	0.0023	0.8738	0.051	0.964029
	rs71313932	G	C	-0.0151258	0.714653	0.00263103	4e-09	G	C	0.0271	0.7024	0.0366	0.459035
	rs7200432	G	A	0.017943	0.70026	0.00258919	5.8e-12	G	A	0.0172	0.6924	0.0362	0.634689
	rs72683923	T	C	0.0538734	0.980232	0.00850166	5.8e-10	T	C	0.0477	0.9805	0.1222	0.696282
	rs72792829	C	T	0.0192614	0.782315	0.00286098	1.1e-11	C	T	-0.0047	0.7814	0.0403	0.907157
	rs72812818	G	C	0.0144981	0.698594	0.00257816	9.4e-09	G	C	-0.0565	0.6924	0.0362	0.118577
	rs72843959	C	G	0.0149264	0.675806	0.00252421	2.6e-08	C	G	0.026	0.686	0.036	0.470158
	rs7302981	A	G	0.0181924	0.371259	0.00244603	1.9e-13	A	G	0.0286	0.3597	0.0347	0.409822
	rs73046792	G	A	0.0227071	0.834649	0.00318423	6.6e-13	G	A	-0.0525	0.8353	0.0453	0.24648
	rs73050466	G	A	0.043543	0.970133	0.00704502	1.7e-09	G	A	-0.0071	0.9666	0.0985	0.942537
	rs7306710	T	C	-0.0147716	0.481391	0.00238355	3.8e-09	T	C	-0.0682	0.5003	0.0336	0.0423807
	rs73075659	A	G	0.0180873	0.654237	0.0024985	7.1e-13	A	G	0.0734	0.6619	0.0355	0.0386771
	rs7315688	G	A	0.014419	0.702485	0.00259029	3e-08	G	A	0.0097	0.6876	0.0363	0.789302
	rs73563812	G	T	0.0211264	0.763496	0.00278725	1.1e-13	G	T	0.022	0.7584	0.0389	0.571698
	rs7439366	T	C	-0.0133131	0.545033	0.00237204	1.5e-08	T	C	-0.0147	0.552	0.0336	0.661749
	rs7459106	A	G	0.019134	0.808953	0.00300643	8.1e-10	A	G	0.0273	0.8087	0.0422	0.517684
	rs75271047	G	A	0.0251141	0.916783	0.00428234	1.1e-08	G	A	0.1201	0.9205	0.0619	0.0523522
	rs7532726	A	C	0.015582	0.736976	0.00267636	3e-09	A	C	-0.0235	0.733	0.0378	0.534144
	rs7553325	C	T	-0.0134712	0.512546	0.00236916	5.4e-09	C	T	-0.0329	0.5132	0.0334	0.324609
	rs75777337	T	A	-0.0322699	0.895677	0.00387508	9.9e-17	T	A	-0.0371	0.8875	0.0531	0.484751
	rs75989961	T	G	-0.0259958	0.918261	0.00431846	6.3e-10	T	G	-0.0588	0.9197	0.0621	0.34371
	rs77870048	C	T	-0.0501284	0.947138	0.00529594	1.6e-20	C	T	-0.0485	0.9418	0.0749	0.517289
	rs79349366	C	T	0.0425445	0.96716	0.0067218	6.7e-11	C	T	-0.0361	0.969	0.0983	0.713438
	rs7938342	T	A	-0.0288992	0.416071	0.00240413	8.5e-34	T	A	-0.0228	0.4154	0.034	0.502483
	rs7963801	T	C	-0.0133922	0.432487	0.00240014	3.2e-08	T	C	0.0456	0.4369	0.0343	0.183701
	rs8027450	C	T	-0.0290181	0.675446	0.00253623	1.2e-30	C	T	0.0485	0.6782	0.0361	0.179113
	rs8076588	C	A	0.0152113	0.474748	0.00236919	4.1e-10	C	A	0.0445	0.4682	0.0335	0.18406
	rs861585	G	A	-0.0138342	0.544719	0.0023844	8.6e-09	G	A	-0.0082	0.5422	0.0336	0.807194
	rs891511	G	A	0.0213017	0.680843	0.00256444	6.7e-17	G	A	-0.0043	0.6689	0.0356	0.90386
	rs9294987	T	C	-0.0137478	0.498005	0.00238294	1.9e-08	T	C	-0.0398	0.5066	0.0338	0.23899
	rs9373523	T	G	0.0136855	0.411216	0.00241062	7e-09	T	G	-0.0164	0.4318	0.0337	0.626509
	rs940743	T	G	-0.0143612	0.472939	0.00237574	4.7e-09	T	G	0.0484	0.4865	0.034	0.154583
	rs9472040	A	G	-0.0149774	0.680689	0.00253224	1.4e-09	A	G	0.0197	0.6758	0.0356	0.58001
	rs9773022	T	C	-0.0157235	0.539786	0.00237436	3.3e-11	T	C	0.0012	0.5459	0.0337	0.971595
	rs9907379	T	C	-0.0215557	0.210112	0.00290391	1.1e-13	T	C	0.0326	0.2159	0.0411	0.427669
	rs9993149	T	G	0.0149743	0.495112	0.0023652	1.1e-09	T	G	0.0181	0.4954	0.0334	0.587876
T2DM Females	rs10096633	T	C	-0.085	0.12	0.015	1.7e-08	T	C	-0.0644	0.1181	0.0518	0.213778
	rs10494235	A	T	0.081	0.13	0.015	2.8e-08	A	T	0.0436	0.1252	0.0513	0.395379
	rs10811661	T	C	0.16	0.83	0.013	7.8e-36	T	C	0.0749	0.8285	0.0443	0.0908855
	rs10830963	C	G	-0.1	0.73	0.011	6.9e-22	C	G	0.0017	0.7283	0.0374	0.963745
	rs10842994	T	C	-0.073	0.2	0.012	3.7e-09	T	C	0.0529	0.1985	0.0417	0.204589
	rs10913469	T	C	-0.083	0.8	0.012	1e-11	T	C	0.0739	0.7851	0.0406	0.068729
	rs11042966	A	G	-0.069	0.62	0.01	4e-11	A	G	-0.0517	0.6162	0.0347	0.136247
	rs11257655	T	C	0.081	0.22	0.012	4.7e-12	T	C	0.0204	0.2045	0.0414	0.622187
	rs115505614	T	C	0.14	0.05	0.023	3.4e-10	T	C	0.0378	0.0492	0.0785	0.630141
	rs11597602	A	C	0.06	0.66	0.01	8.9e-09	A	C	-0.0172	0.6552	0.0353	0.62608
	rs11603349	T	C	0.1	0.84	0.013	2.4e-14	T	C	0.051	0.8351	0.0453	0.260238
	rs11651052	A	G	0.073	0.47	0.0099	1.8e-13	A	G	0.0406	0.4711	0.0338	0.22968
	rs11688682	C	G	-0.076	0.27	0.012	5.1e-11	C	G	-0.0086	0.2651	0.0396	0.828075
	rs11708067	A	G	0.1	0.77	0.012	1.4e-17	A	G	-0.025	0.7598	0.0389	0.520436
	rs1182395	T	G	-0.066	0.34	0.01	1.4e-10	T	G	-0.019	0.343	0.0355	0.592504
	rs1215451	A	G	-0.067	0.28	0.011	7.5e-10	A	G	0.03	0.2851	0.037	0.417474
	rs12593201	A	G	0.07	0.25	0.011	3.3e-10	A	G	-0.0064	0.2444	0.0389	0.869318
	rs12811407	A	G	0.063	0.33	0.011	6.1e-09	A	G	0.013	0.3367	0.0353	0.71267
	rs1515104	A	T	0.089	0.64	0.01	3.7e-18	A	T	0	0.6344	0.0346	1
	rs17036160	T	C	-0.11	0.12	0.015	1.1e-13	T	C	-0.0391	0.1263	0.0504	0.437871
	rs17250977	A	G	-0.15	0.96	0.027	2.6e-08	A	G	-0.1231	0.9628	0.0919	0.180408
	rs17820131	A	G	0.15	0.038	0.026	4.6e-09	A	G	0.0403	0.0359	0.0899	0.653954
	rs1800961	T	C	0.19	0.036	0.026	3.1e-13	T	C	-0.0301	0.0411	0.0863	0.727252
	rs1977833	A	G	-0.11	0.41	0.0099	2.5e-30	A	G	-0.0067	0.4155	0.0339	0.843327
	rs2080385	T	G	-0.062	0.25	0.011	4.5e-08	T	G	0.0103	0.2473	0.0386	0.789593
	rs2215383	T	C	-0.057	0.46	0.0098	5.7e-09	T	C	-0.0051	0.4625	0.0335	0.878999
	rs2258238	A	T	-0.11	0.9	0.016	2.1e-12	A	T	-0.1019	0.8933	0.0542	0.060098
	rs2307111	T	C	0.069	0.61	0.01	5.6e-12	T	C	-0.0135	0.6075	0.0342	0.693037
	rs2616	A	G	-0.065	0.74	0.011	8e-09	A	G	0.0432	0.7563	0.039	0.267995
	rs28505901	A	G	-0.078	0.25	0.012	3e-10	A	G	0.0196	0.2564	0.0383	0.608826
	rs2925979	T	C	0.09	0.3	0.011	2.4e-17	T	C	-0.0422	0.3053	0.0362	0.243717
	rs3111316	A	G	0.072	0.59	0.01	7e-13	A	G	0.0686	0.5829	0.0339	0.0430114
	rs35145596	A	C	-0.073	0.17	0.013	2.5e-08	A	C	0.0138	0.1699	0.0446	0.757004
	rs35352848	T	C	0.066	0.79	0.012	4.4e-08	T	C	0.0508	0.7804	0.0403	0.207472
	rs3798519	A	C	-0.069	0.82	0.013	3.4e-08	A	C	0.0201	0.8209	0.0434	0.643269
	rs3802177	A	G	-0.1	0.31	0.011	9.2e-23	A	G	-0.045	0.3094	0.0361	0.212567
	rs4102217	C	G	0.094	0.18	0.013	5.5e-14	C	G	-0.0535	0.1906	0.0426	0.209164
	rs4580722	A	C	0.081	0.59	0.01	7e-16	A	C	0.0095	0.5812	0.0342	0.781183
	rs4686471	T	C	-0.069	0.39	0.01	5.2e-12	T	C	-0.0111	0.3915	0.0343	0.746229
	rs4930011	C	G	-0.076	0.6	0.01	1.6e-13	C	G	0.0043	0.5999	0.0343	0.900235
	rs5219	T	C	0.085	0.37	0.01	2.1e-17	T	C	0.0248	0.3795	0.0344	0.470952
	rs56187241	T	C	0.13	0.046	0.024	3.5e-08	T	C	-0.0141	0.0476	0.0801	0.86027
	rs6006393	T	C	-0.092	0.11	0.016	8.9e-09	T	C	-0.0277	0.1092	0.0538	0.606644
	rs6012876	T	C	0.058	0.54	0.01	5.5e-09	T	C	0.0281	0.5447	0.0336	0.402981
	rs61462211	C	G	0.088	0.32	0.011	4.3e-16	C	G	-0.0191	0.3126	0.0369	0.604727
	rs61953352	A	T	-0.081	0.21	0.012	2.2e-11	A	T	-0.0184	0.1954	0.042	0.661317
	rs62009090	T	G	-0.087	0.3	0.011	3.1e-16	T	G	0.0463	0.3042	0.0362	0.200895
	rs62271373	A	T	0.12	0.054	0.022	4.4e-08	A	T	0.02	0.0553	0.0745	0.788348
	rs66502159	T	C	-0.1	0.1	0.016	1.2e-09	T	C	0.0219	0.0979	0.0567	0.699316
	rs66815886	T	G	-0.068	0.28	0.011	7.1e-10	T	G	0.0179	0.2722	0.0376	0.634029
	rs6857	T	C	-0.074	0.17	0.013	3e-08	T	C	0.0343	0.1791	0.0436	0.431459
	rs7022807	A	G	-0.056	0.6	0.0099	1.6e-08	A	G	0.0025	0.604	0.0342	0.941727
	rs703970	A	C	0.077	0.41	0.01	1.8e-14	A	C	0.0285	0.4187	0.0337	0.397722
	rs72663521	A	G	0.089	0.19	0.012	3.4e-13	A	G	0.0802	0.1803	0.0436	0.0658491
	rs7568172	A	G	-0.13	0.061	0.021	7.4e-10	A	G	-0.0278	0.0639	0.0686	0.685295
	rs76895963	T	G	0.45	0.98	0.043	8.5e-26	T	G	-0.2057	0.9784	0.1244	0.0982216
	rs7708285	A	G	-0.059	0.71	0.011	3e-08	A	G	-0.0341	0.7009	0.0365	0.350177
	rs77101426	A	G	-0.12	0.069	0.02	1.2e-09	A	G	0.0218	0.0683	0.0674	0.74636
	rs7737179	A	G	-0.064	0.23	0.012	4e-08	A	G	-0.0448	0.2176	0.0408	0.272187
	rs7745002	A	G	-0.081	0.56	0.011	1.5e-13	A	G	-0.0275	0.5284	0.0386	0.476195
	rs7756992	A	G	-0.14	0.73	0.011	1.1e-36	A	G	-0.0194	0.7349	0.0377	0.60684
	rs7903146	T	C	0.3	0.3	0.011	1.7e-177	T	C	-0.0242	0.2783	0.0372	0.515345
	rs79687284	C	G	0.15	0.035	0.028	4.4e-08	C	G	0.0133	0.0336	0.0953	0.889008
	rs79953491	A	G	0.12	0.87	0.015	1.5e-15	A	G	-0.0128	0.8864	0.0527	0.808095
	rs8294	T	C	-0.07	0.18	0.013	4.1e-08	T	C	-0.0167	0.1947	0.0421	0.691607
	rs849135	A	G	-0.092	0.49	0.0097	3e-21	A	G	0.0061	0.4835	0.0334	0.855085
	rs879882	T	C	-0.067	0.36	0.01	4.5e-11	T	C	-0.0308	0.3743	0.0368	0.402617
	rs9379084	A	G	-0.12	0.11	0.016	5.9e-14	A	G	-0.0903	0.1056	0.0558	0.105602
	rs9431559	T	C	-0.07	0.33	0.01	1.4e-11	T	C	0.0215	0.3497	0.035	0.539027
	rs9686661	T	C	0.085	0.19	0.012	4.1e-12	T	C	-0.0703	0.1855	0.0431	0.102871
	rs9841201	A	G	0.11	0.31	0.01	1.8e-25	A	G	-0.0154	0.3048	0.0363	0.671389
	rs9937053	A	G	0.13	0.43	0.0098	8.3e-43	A	G	-0.0152	0.4302	0.0337	0.651962
BMI Males	rs11639988	G	A	0.054	0.8667	0.0094	7.56e-09	G	A	0.0158	0.1385	0.0704	0.822421
	rs12623218	T	A	0.056	0.875	0.0084	2.77e-11	T	A	-0.0258	0.8302	0.065	0.691424
	rs13130484	C	T	0.038	0.4333	0.0067	1.52e-08	C	T	-0.0881	0.5846	0.0494	0.0745211
	rs1516728	T	A	0.044	0.7833	0.0073	3.18e-09	T	A	-0.0152	0.7596	0.0579	0.792919
	rs2241423	G	A	-0.044	0.2167	0.0078	1.23e-08	G	A	0.0646	0.7807	0.0583	0.267835
	rs3101336	C	T	-0.042		0.0066	1.67e-10	C	T	-0.0634	0.5864	0.0497	0.202078
	rs571312	C	A	0.055	0.2833	0.0076	3.49e-13	C	A	0.0384	0.752	0.0565	0.496729
	rs6485795	G	A	-0.04	0.3083	0.007	8.72e-09	G	A	0.0626	0.7174	0.054	0.246351
	rs7193144	C	T	-0.085	0.5583	0.0064	1.14e-40	C	T	-0.0494	0.4069	0.0494	0.317311
	rs987237	G	A	-0.049	0.9083	0.0082	2.39e-09	G	A	0.0466	0.1798	0.0631	0.460204
Smoking Males	rs10052591	T	C	0.00839979	0.573358	0.00140216	2.1e-09	T	C	0.0109	0.5704	0.0489	0.82361
	rs10226228	A	G	-0.0114099	0.62964	0.00143702	2e-15	A	G	0.0619	0.6371	0.0506	0.221209
	rs10282292	C	T	0.00896219	0.361838	0.0014469	5.9e-10	C	T	-0.0238	0.3481	0.051	0.640738
	rs1050847	C	T	0.00797046	0.425845	0.00140503	1.4e-08	C	T	-0.0538	0.4447	0.0498	0.279999
	rs10823968	A	T	0.00813544	0.632969	0.00145258	2.1e-08	A	T	0.037	0.6255	0.0512	0.469891
	rs10879871	T	G	-0.00957988	0.343436	0.00145803	5e-11	T	G	-0.0077	0.3346	0.0523	0.882952
	rs10918701	G	A	0.00802389	0.372247	0.00143191	2.1e-08	G	A	0.0628	0.3752	0.0504	0.212753
	rs11210229	A	G	0.011702	0.383666	0.00142273	2e-16	A	G	-0.0531	0.3873	0.0505	0.293036
	rs112282219	G	A	-0.0231662	0.958949	0.00350418	3.8e-11	G	A	-0.0232	0.9567	0.1198	0.846445
	rs11255908	T	G	-0.0100713	0.743485	0.00158809	2.3e-10	T	G	-0.0261	0.7623	0.0572	0.648179
	rs113382419	C	A	-0.0282339	0.889325	0.00221376	3e-37	C	A	-0.1895	0.8984	0.0817	0.02037
	rs11768481	C	A	0.00901238	0.666168	0.00147464	9.9e-10	C	A	-0.0952	0.6707	0.0533	0.0740804
	rs11783093	C	T	0.01571	0.838811	0.00189655	1.2e-16	C	T	0.0344	0.8519	0.0691	0.618604
	rs11861214	G	T	0.00945079	0.78364	0.00168455	2e-08	G	T	-0.0411	0.7658	0.0575	0.474743
	rs11948770	T	C	-0.0102364	0.768248	0.00164524	4.9e-10	T	C	0.021	0.7703	0.0577	0.715894
	rs12202536	A	G	-0.00823391	0.512754	0.00138601	2.8e-09	A	G	-0.0204	0.5169	0.0488	0.675923
	rs12244388	G	A	-0.0132503	0.661124	0.00146413	1.4e-19	G	A	0.066	0.6692	0.0517	0.201745
	rs1246265	T	C	-0.00886526	0.30456	0.00150907	4.2e-09	T	C	-0.0702	0.3124	0.0525	0.181176
	rs12481282	G	C	-0.00894356	0.722343	0.00154935	7.8e-09	G	C	-0.1351	0.7276	0.0548	0.0136888
	rs12623702	A	G	-0.00977238	0.613375	0.00142787	7.7e-12	A	G	-0.0452	0.6078	0.0502	0.367908
	rs12708665	A	G	-0.0090871	0.284632	0.00153886	3.5e-09	A	G	0.0361	0.2971	0.0535	0.499824
	rs12831617	C	T	-0.00918459	0.764305	0.00163314	1.9e-08	C	T	0.0203	0.7862	0.0596	0.733402
	rs12967855	A	G	0.0081887	0.331225	0.00147934	3.1e-08	A	G	-0.0153	0.3296	0.0526	0.771147
	rs13009008	A	G	0.00863272	0.327713	0.00147329	4.6e-09	A	G	0.0371	0.3253	0.0522	0.477253
	rs13016665	C	A	-0.00848745	0.576725	0.0014118	1.8e-09	C	A	-0.0055	0.5778	0.0497	0.911883
	rs13153393	A	G	-0.0137451	0.883937	0.00217329	2.5e-10	A	G	-0.1802	0.887	0.0771	0.0194275
	rs13296519	G	T	-0.00970128	0.606385	0.00141888	8.1e-12	G	T	-0.0108	0.6088	0.05	0.828988
	rs136233	A	G	-0.00995614	0.809084	0.00176918	1.8e-08	A	G	-0.0728	0.7945	0.0603	0.227318
	rs147412694	G	A	-0.0115726	0.850009	0.00194865	2.9e-09	G	A	0.0184	0.8672	0.0727	0.800195
	rs17309874	G	A	-0.0112899	0.740357	0.00158234	9.7e-13	G	A	-0.0861	0.7249	0.0545	0.114149
	rs17553262	A	C	-0.0127323	0.884605	0.00218148	5.3e-09	A	C	0.0931	0.8914	0.0815	0.253316
	rs17576594	G	A	0.0109502	0.7235	0.00155159	1.7e-12	G	A	-0.0855	0.712	0.0537	0.111345
	rs1922018	C	T	0.0100328	0.364422	0.00143771	3e-12	C	T	-0.1472	0.3782	0.0503	0.00342864
	rs1931263	G	T	-0.00760874	0.510321	0.0013858	4e-08	G	T	-0.0166	0.5232	0.0488	0.733733
	rs1933270	T	G	0.00921831	0.363726	0.00143808	1.5e-10	T	G	0.0066	0.3671	0.0507	0.896426
	rs202645	A	G	-0.0101598	0.202939	0.00172497	3.9e-09	A	G	-0.0042	0.1968	0.0616	0.945641
	rs2062882	G	A	-0.0081103	0.586782	0.00141998	1.1e-08	G	A	0.04	0.5808	0.0496	0.419982
	rs2254710	C	A	0.00899636	0.236356	0.00163085	3.5e-08	C	A	-0.0298	0.2526	0.0561	0.595284
	rs245774	A	G	-0.00901601	0.271691	0.00155972	7.4e-09	A	G	0.0137	0.2808	0.0545	0.801523
	rs2675638	G	A	0.00849857	0.58057	0.00140017	1.3e-09	G	A	0.0245	0.5671	0.0492	0.618507
	rs2838834	C	T	-0.00936489	0.699459	0.00151488	6.3e-10	C	T	0.082	0.7108	0.0538	0.127468
	rs28485305	C	T	0.00800666	0.631482	0.00143887	2.6e-08	C	T	-0.0675	0.6159	0.0502	0.178747
	rs2867112	T	G	0.0147832	0.834596	0.00188747	4.8e-15	T	G	-0.0337	0.8407	0.0671	0.615502
	rs2890772	G	T	-0.0136979	0.413181	0.00140672	2.1e-22	G	T	-0.0406	0.3945	0.0501	0.417722
	rs2894808	T	A	-0.0152983	0.922121	0.0025912	3.5e-09	T	A	-0.0349	0.9196	0.0897	0.697221
	rs317021	T	A	-0.011567	0.814287	0.00179087	1.1e-10	T	A	0.0145	0.8129	0.0625	0.816538
	rs326341	G	A	0.00943522	0.524943	0.00139247	1.2e-11	G	A	0.0345	0.5351	0.0487	0.478685
	rs329120	C	T	0.00965704	0.580672	0.00140509	6.3e-12	C	T	-0.0048	0.5718	0.0491	0.922123
	rs34866095	A	G	-0.00857198	0.686187	0.00150558	1.2e-08	A	G	-0.0139	0.6975	0.0537	0.795754
	rs348809	A	G	-0.00828381	0.347637	0.00145602	1.3e-08	A	G	0.0697	0.3386	0.0515	0.175928
	rs35169606	T	G	0.00877627	0.612204	0.00144385	1.2e-09	T	G	-0.02	0.6235	0.052	0.700522
	rs35175834	G	A	-0.0164032	0.78844	0.00169847	4.6e-22	G	A	-0.0264	0.7778	0.0585	0.651786
	rs35343344	C	A	0.00918144	0.732713	0.00159594	8.8e-09	C	A	0.0196	0.74	0.0564	0.728202
	rs359243	T	C	-0.00871975	0.392886	0.00142539	9.5e-10	T	C	-0.103	0.3985	0.0502	0.0401898
	rs369230	G	T	-0.00908882	0.307565	0.001511	1.8e-09	G	T	0.0043	0.3195	0.0529	0.935215
	rs3742365	T	C	-0.0107929	0.595136	0.0014159	2.5e-14	T	C	0.0043	0.6009	0.05	0.931466
	rs3811038	T	C	-0.00954466	0.723852	0.00155745	8.9e-10	T	C	0.0553	0.7152	0.0544	0.30937
	rs3896224	A	G	0.00962696	0.585286	0.00141792	1.1e-11	A	G	0.0534	0.5893	0.0496	0.281653
	rs421983	T	C	0.00870743	0.519028	0.00138561	3.3e-10	T	C	-0.0535	0.5259	0.0485	0.269987
	rs4391802	A	G	0.0103191	0.707464	0.00152789	1.4e-11	A	G	-0.0348	0.7149	0.0539	0.518512
	rs4473348	A	T	-0.0104317	0.249978	0.00159675	6.4e-11	A	T	-0.0211	0.2433	0.057	0.711252
	rs4543592	T	C	-0.00866243	0.519912	0.0013891	4.5e-10	T	C	-0.0138	0.5389	0.049	0.778225
	rs4571506	C	T	0.00787701	0.539523	0.00139172	1.5e-08	C	T	-0.0269	0.5498	0.0488	0.581476
	rs4671357	T	C	-0.00944175	0.518819	0.00138991	1.1e-11	T	C	-0.0317	0.5167	0.0489	0.516816
	rs4731925	C	T	-0.00829239	0.315607	0.00149022	2.6e-08	C	T	0.0404	0.3021	0.0534	0.449317
	rs4814873	C	T	0.00971214	0.76659	0.00163637	2.9e-09	C	T	0.0244	0.7611	0.0573	0.670232
	rs4949465	T	C	-0.0116055	0.869552	0.00205788	1.7e-08	T	C	-0.0403	0.8668	0.0717	0.574072
	rs4957528	A	C	-0.0101225	0.208497	0.00172212	4.2e-09	A	C	0.0885	0.2105	0.0615	0.150144
	rs549845	G	A	0.0112613	0.301161	0.00150857	8.3e-14	G	A	0.0211	0.3032	0.0532	0.69165
	rs57611503	G	A	0.00774344	0.484578	0.00141026	4e-08	G	A	0.0406	0.4986	0.0502	0.41865
	rs6011779	C	T	0.0191152	0.191239	0.00176364	2.3e-27	C	T	0.0271	0.2045	0.062	0.662041
	rs60952428	T	C	0.0134109	0.909149	0.00241933	3e-08	T	C	0.1769	0.9169	0.089	0.0468515
	rs6119897	G	A	-0.0128038	0.761716	0.00162704	3.6e-15	G	A	0.0072	0.7486	0.0565	0.898597
	rs61796681	A	T	-0.0134163	0.912365	0.00244752	4.2e-08	A	T	0.2108	0.9091	0.0846	0.0127124
	rs62098013	G	A	-0.00856663	0.63991	0.00145676	4.1e-09	G	A	-0.0285	0.6288	0.051	0.576282
	rs62135536	C	T	0.0243444	0.968256	0.00396165	8e-10	C	T	-0.0111	0.968	0.1395	0.936579
	rs62155874	A	G	-0.0169073	0.87336	0.00208546	5.2e-16	A	G	-0.102	0.8801	0.0755	0.176698
	rs62175972	T	C	0.0217461	0.965939	0.00385678	1.7e-08	T	C	0.0909	0.9671	0.1369	0.506698
	rs624833	T	G	0.00928567	0.694697	0.00150361	6.6e-10	T	G	-0.0604	0.7018	0.0532	0.256234
	rs6562474	C	G	0.00836914	0.650606	0.0014611	1e-08	C	G	0.0304	0.6254	0.0505	0.547187
	rs6598539	T	C	-0.00815056	0.488672	0.00138941	4.5e-09	T	C	-0.0407	0.4878	0.0488	0.404272
	rs6741228	T	C	0.00793282	0.433309	0.00140363	1.6e-08	T	C	0.0206	0.424	0.0497	0.678518
	rs67596067	G	A	-0.00887666	0.648812	0.00145843	1.2e-09	G	A	-0.0561	0.6654	0.0518	0.278803
	rs6778080	T	C	0.0111141	0.267372	0.00156621	1.3e-12	T	C	0.0948	0.263	0.055	0.0847735
	rs6779302	G	T	-0.00875253	0.632921	0.0014392	1.2e-09	G	T	0.0259	0.6199	0.0503	0.606616
	rs6935954	A	G	0.0095817	0.421108	0.00140192	8.2e-12	A	G	0.0526	0.4533	0.0492	0.285022
	rs6957896	C	T	-0.00758434	0.503261	0.00138695	4.5e-08	C	T	0.0184	0.5171	0.0492	0.708416
	rs6962772	A	G	0.011064	0.845551	0.00191645	7.8e-09	A	G	-0.0745	0.844	0.0669	0.26545
	rs7039819	G	A	0.00873433	0.427307	0.00140501	5.1e-10	G	A	0.0278	0.4364	0.0494	0.573603
	rs7077678	C	T	0.00855025	0.623429	0.00143575	2.6e-09	C	T	0.0102	0.5931	0.0496	0.837068
	rs71367545	G	A	-0.0103197	0.790533	0.0017038	1.4e-09	G	A	-0.02	0.7887	0.0598	0.738041
	rs7155595	A	C	-0.00885162	0.674282	0.00148508	2.5e-09	A	C	0.0919	0.6555	0.0517	0.0754757
	rs71627581	G	A	0.0132566	0.888811	0.00219871	1.6e-09	G	A	0.0591	0.8834	0.0762	0.437991
	rs72674867	A	T	0.00898766	0.764568	0.00163396	3.8e-08	A	T	0.0692	0.7343	0.0554	0.211629
	rs72678864	G	A	0.0123829	0.828591	0.0018387	1.6e-11	G	A	0.1002	0.8295	0.0656	0.126652
	rs7297175	T	C	-0.00811649	0.431355	0.0013992	6.6e-09	T	C	-0.1003	0.4334	0.0492	0.0414882
	rs732083	G	A	0.00834823	0.333362	0.00147311	1.5e-08	G	A	0.0408	0.3307	0.0521	0.433563
	rs73220544	A	C	-0.0108189	0.842295	0.0019126	1.5e-08	A	C	-0.0062	0.8336	0.0668	0.926051
	rs7333559	G	A	0.01074	0.211711	0.00170716	3.2e-10	G	A	0.2373	0.2147	0.0602	8.0852e-05
	rs74086911	G	A	0.0148021	0.925459	0.00264197	2.1e-08	G	A	-0.0421	0.9239	0.0916	0.645798
	rs7519626	C	T	0.00842015	0.323676	0.00147893	1.2e-08	C	T	0.0554	0.3339	0.0521	0.287628
	rs7528604	G	A	0.00965269	0.565613	0.00140141	5.7e-12	G	A	-0.0685	0.5777	0.0494	0.165552
	rs7553348	G	A	0.00963399	0.437656	0.00139643	5.2e-12	G	A	0.1046	0.431	0.0495	0.0345895
	rs7569203	A	C	-0.0107595	0.688725	0.0015002	7.4e-13	A	C	0.0117	0.6613	0.0515	0.82028
	rs75742406	G	A	0.00961948	0.738854	0.00158486	1.3e-09	G	A	-0.0179	0.7161	0.0541	0.740744
	rs76608582	C	A	0.0216317	0.953011	0.00344003	3.2e-10	C	A	0.2275	0.9512	0.1224	0.0630753
	rs7766610	C	A	0.0125839	0.182634	0.00179283	2.2e-12	C	A	-0.0193	0.1918	0.0625	0.757474
	rs7807019	A	G	-0.0104211	0.540327	0.00139062	6.7e-14	A	G	0.0822	0.5127	0.0491	0.0941042
	rs8042134	T	G	-0.00994136	0.541083	0.0014011	1.3e-12	T	G	-0.0383	0.5356	0.0493	0.437232
	rs8042849	C	T	0.0192164	0.34229	0.00146183	1.8e-39	C	T	0.0451	0.345	0.0515	0.381178
	rs860326	C	T	0.00833808	0.427696	0.0014023	2.7e-09	C	T	-0.0699	0.438	0.0491	0.154555
	rs8614	C	A	-0.0114612	0.817489	0.00179679	1.8e-10	C	A	0.0272	0.8119	0.0632	0.666919
	rs889398	C	T	0.0092407	0.588005	0.00141367	6.3e-11	C	T	0.0089	0.5761	0.0496	0.857596
	rs9435340	T	A	0.00834773	0.344234	0.00146424	1.2e-08	T	A	0.0247	0.3322	0.0521	0.635437
	rs9842947	C	T	-0.00877189	0.326165	0.00148073	3.1e-09	C	T	-0.0112	0.332	0.0519	0.829144
	rs986391	G	A	0.0111388	0.366555	0.0014379	9.4e-15	G	A	0.0543	0.3557	0.0511	0.287953
	rs9919670	G	A	-0.0152438	0.612185	0.00142114	7.6e-27	G	A	-0.0388	0.6053	0.0498	0.435911
LDL-C Males	rs10195252	T	C	0.0238	0.5818	0.0039	3.81e-08	T	C	0.0297	0.5901	0.0494	0.547697
	rs10490626	G	A	0.0508	0.92084	0.0069	1.7e-12	G	A	-0.0889	0.9207	0.0897	0.321646
	rs10832962	T	C	0.032	0.719	0.004	6.62e-14	T	C	-0.0368	0.7306	0.055	0.503437
	rs10893499	A	G	0.0521	0.1438	0.0053	3.86e-21	A	G	-0.0627	0.1315	0.0721	0.384505
	rs10903129	G	A	0.0328	0.5369	0.0037	3.03e-17	G	A	-0.0344	0.5626	0.0489	0.481759
	rs10947332	A	G	0.0504	0.1319	0.0056	6.97e-18	A	G	0.0116	0.11	0.0809	0.885985
	rs112201728	T	C	0.0675	0.05805	0.0104	8.51e-10	T	C	-0.083	0.0716	0.0944	0.379273
	rs11563251	T	C	0.0345	0.1253	0.0062	4.5e-08	T	C	0.008	0.1097	0.0778	0.9181
	rs11591147	G	T	0.497	0.98285	0.018	8.58e-143	G	T	0.2125	0.9852	0.2037	0.296855
	rs1169288	C	A	0.0375	0.3338	0.004	6.45e-21	C	A	0.0065	0.3184	0.0523	0.901091
	rs12066643	C	T	0.0389	0.8813	0.0064	1.06e-08	C	T	-0.0379	0.8996	0.0811	0.640268
	rs1250229	C	T	0.0243	0.7889	0.0042	3.13e-08	C	T	-0.0416	0.7403	0.0552	0.451076
	rs12721109	G	A	0.4462	0.98285	0.0183	2.99e-122	G	A	0.0597	0.9776	0.1701	0.725611
	rs12748152	T	C	0.0499	0.07124	0.0066	3.21e-12	T	C	-0.0841	0.0914	0.084	0.316735
	rs12916	C	T	0.0733	0.4314	0.0038	7.79e-78	C	T	0.0072	0.4008	0.0497	0.884814
	rs13206249	G	A	0.0378	0.7836	0.0062	4.53e-08	G	A	-0.0284	0.783	0.0592	0.63142
	rs13277801	C	T	0.0338	0.347	0.0038	3.99e-17	C	T	0.0721	0.3363	0.0513	0.159885
	rs1367117	A	G	0.1186	0.2876	0.004	9.48e-183	A	G	-0.0172	0.3585	0.0505	0.733409
	rs1408272	T	G	0.052	0.94723	0.0083	3.68e-09	T	G	-0.0473	0.9095	0.0842	0.574281
	rs1564348	C	T	0.0481	0.1451	0.005	2.76e-21	C	T	0.1698	0.1664	0.065	0.00899333
	rs16831243	T	C	0.0378	0.1807	0.0055	9.06e-12	T	C	-0.052	0.0911	0.0852	0.541644
	rs16891156	C	A	0.0965	0.01847	0.0171	8.23e-09	C	A	-0.0094	0.021	0.1705	0.956033
	rs17404153	G	T	0.0336	0.8562	0.0054	1.83e-09	G	T	0.1267	0.8829	0.0748	0.0902937
	rs174583	C	T	0.0522	0.6253	0.0038	7e-41	C	T	0.0171	0.6401	0.0506	0.735405
	rs1800961	C	T	0.0685	0.9657	0.0106	6.03e-10	C	T	0.0621	0.9563	0.1218	0.610155
	rs1801689	C	A	0.1028	0.03694	0.0139	9.81e-12	C	A	0.0862	0.0256	0.1575	0.584172
	rs1883025	C	T	0.0296	0.7573	0.0044	6.14e-11	C	T	0.0518	0.7433	0.0552	0.348036
	rs2000999	A	G	0.065	0.1847	0.0046	4.22e-41	A	G	-0.0275	0.1933	0.0616	0.655288
	rs2030746	T	C	0.0214	0.3984	0.0038	8.61e-09	T	C	-0.0558	0.4073	0.0493	0.257699
	rs2073547	G	A	0.0485	0.1939	0.0049	1.92e-21	G	A	-0.0098	0.2032	0.0606	0.871529
	rs2228603	C	T	0.104	0.92876	0.0072	4.43e-44	C	T	0.1064	0.9213	0.0909	0.241793
	rs2315065	A	C	0.1102	0.08707	0.0158	5.23e-12	A	C	-0.0096	0.0955	0.0858	0.910912
	rs2328223	C	A	0.0299	0.2493	0.005	5.63e-09	C	A	-0.0948	0.1692	0.0664	0.153375
	rs2390536	A	G	0.0223	0.3681	0.0038	2.04e-08	A	G	0.0046	0.364	0.0504	0.927278
	rs2419604	A	G	0.0302	0.3179	0.004	7.49e-14	A	G	0.0499	0.2798	0.0545	0.359879
	rs247616	C	T	0.0547	0.7071	0.0041	2.57e-37	C	T	-0.0287	0.6671	0.0515	0.577335
	rs2587534	A	G	0.0391	0.5277	0.0037	8.06e-25	A	G	-0.0293	0.5062	0.0491	0.55068
	rs2642438	G	A	0.0352	0.7454	0.0042	7.32e-16	G	A	-0.0506	0.705	0.0536	0.345154
	rs267733	A	G	0.0331	0.8628	0.0053	5.29e-09	A	G	-0.0211	0.8433	0.0666	0.751383
	rs2710642	A	G	0.0239	0.6187	0.0038	6.09e-09	A	G	0.0488	0.6964	0.0531	0.358085
	rs2737252	G	A	0.0314	0.7441	0.0041	7.04e-14	G	A	0.022	0.7006	0.0533	0.679784
	rs2886232	T	C	0.0451	0.1201	0.0064	3.88e-11	T	C	0.0397	0.1129	0.0803	0.621027
	rs2965157	T	C	0.1886	0.97889	0.0112	7.29e-62	T	C	-0.025	0.9641	0.1319	0.849672
	rs314253	T	C	0.0242	0.6649	0.0038	3.44e-10	T	C	0.0183	0.6276	0.0502	0.715453
	rs3184504	C	T	0.0268	0.5343	0.0038	4.2e-12	C	T	0.0255	0.5157	0.0487	0.600547
	rs364585	G	A	0.0249	0.6332	0.0038	4.28e-10	G	A	-0.1215	0.6042	0.0496	0.0143016
	rs3757354	C	T	0.0382	0.7902	0.0044	2.09e-17	C	T	0.0014	0.7882	0.0594	0.981196
	rs3780181	A	G	0.0445	0.94723	0.0074	1.76e-09	A	G	-0.0632	0.9366	0.1001	0.5278
	rs4253776	G	A	0.0311	0.124	0.0059	3.35e-08	G	A	-0.0256	0.109	0.0776	0.741478
	rs4530754	A	G	0.0275	0.5818	0.0036	3.58e-12	A	G	0.0091	0.5233	0.0487	0.851772
	rs4722551	C	T	0.0391	0.1702	0.0049	3.95e-14	C	T	-0.0375	0.1651	0.0651	0.56459
	rs4942486	T	C	0.0243	0.4617	0.0037	2.26e-11	T	C	0.0747	0.4657	0.0487	0.125059
	rs4970712	C	A	0.0339	0.8061	0.0044	2.46e-13	C	A	-0.0754	0.7756	0.059	0.201261
	rs5763662	T	C	0.0767	0.02507	0.0121	1.19e-08	T	C	-0.2164	0.0205	0.1693	0.201177
	rs579459	C	T	0.0665	0.215	0.0045	2.42e-44	C	T	0.024	0.2211	0.0584	0.681103
	rs6016373	A	G	0.0349	0.6266	0.0037	7.95e-19	A	G	0.0548	0.6067	0.05	0.273079
	rs6065311	C	T	0.0417	0.4604	0.0036	1.66e-30	C	T	0.0363	0.4639	0.0487	0.456042
	rs646776	T	C	0.1602	0.7876	0.0044	1e-200	T	C	-0.0878	0.7721	0.0577	0.128093
	rs6504872	T	C	0.0274	0.4723	0.0037	3.48e-13	T	C	0.0605	0.486	0.0488	0.215066
	rs6511720	G	T	0.2209	0.90237	0.0061	1e-200	G	T	-0.092	0.8855	0.0763	0.227907
	rs6544713	T	C	0.0806	0.2942	0.0041	4.84e-83	T	C	0.0425	0.2985	0.0531	0.423493
	rs6709904	A	G	0.055	0.8865	0.0085	4.58e-10	A	G	0.1392	0.8873	0.077	0.0706388
	rs676388	C	T	0.0265	0.4631	0.0039	1.31e-11	C	T	0.0543	0.5043	0.0489	0.266814
	rs6818397	T	G	0.0224	0.4129	0.004	1.68e-08	T	G	-0.0264	0.3804	0.0501	0.598231
	rs6882076	C	T	0.0456	0.6662	0.0038	3.31e-31	C	T	-0.0877	0.6433	0.0507	0.083669
	rs6909746	C	T	0.0263	0.6082	0.0037	7.86e-11	C	T	-0.0067	0.6098	0.0499	0.89319
	rs7254892	G	A	0.4853	0.96834	0.0119	1e-200	G	A	-0.018	0.9657	0.133	0.892344
	rs72902576	T	G	0.0933	0.96306	0.0133	9.58e-12	T	G	-0.0128	0.9606	0.1254	0.918698
	rs7534572	G	C	0.0407	0.69	0.0058	1.29e-11	G	C	-0.0525	0.6522	0.0513	0.306123
	rs7551981	T	G	0.0472	0.595	0.0038	1.36e-33	T	G	-0.1221	0.6012	0.0497	0.0140204
	rs75687619	T	G	0.1735	0.02375	0.0161	8.05e-24	T	G	0.1389	0.0351	0.1354	0.304963
	rs7640978	C	T	0.0392	0.8945	0.0069	9.84e-09	C	T	-0.1066	0.9209	0.0912	0.24246
	rs7832643	T	G	0.0339	0.405	0.0038	2.67e-17	T	G	-0.0186	0.3841	0.0502	0.710997
	rs8017377	A	G	0.0303	0.4591	0.0038	2.52e-15	A	G	-0.0332	0.4771	0.0485	0.493637
	rs9875338	G	A	0.027	0.6121	0.0037	2.21e-11	G	A	0.0064	0.601	0.0497	0.897538
	rs9987289	G	A	0.0714	0.9248	0.0066	8.53e-24	G	A	0.0425	0.8885	0.0792	0.591533
SBP Males	rs10024506	G	C	0.0162571	0.764228	0.00278808	6.8e-09	G	C	0.0014	0.7709	0.0581	0.980776
	rs10048404	C	T	0.0143621	0.632753	0.00245308	4.4e-09	C	T	0.065	0.6233	0.0515	0.2069
	rs1010064	A	C	0.0214506	0.816697	0.00305861	1.1e-12	A	C	0.002	0.8242	0.0636	0.974913
	rs10195405	A	T	0.0156207	0.710035	0.00260176	1.3e-09	A	T	-0.0795	0.7044	0.0532	0.135081
	rs10212058	A	G	0.0175514	0.804737	0.00298594	4.5e-08	A	G	-0.0427	0.8113	0.0619	0.490306
	rs1051447	C	A	0.0145382	0.296988	0.00261818	4.9e-08	C	A	-0.0722	0.2944	0.0536	0.177975
	rs10775143	C	T	0.0138448	0.430757	0.00242743	8.7e-09	C	T	-0.0647	0.4543	0.0498	0.193876
	rs1077795	A	G	0.0157343	0.735829	0.00269072	6.7e-09	A	G	0.0185	0.7412	0.0562	0.742019
	rs10817007	T	G	-0.0234136	0.871701	0.00353974	1.3e-10	T	G	-0.0408	0.8816	0.0755	0.588923
	rs10883543	G	T	-0.0326101	0.111779	0.00377226	1.6e-16	G	T	0.0945	0.1175	0.0822	0.250294
	rs10977670	A	C	0.0161188	0.354133	0.00248	1.3e-10	A	C	-0.0184	0.358	0.0509	0.717731
	rs11070245	T	G	-0.0149804	0.469866	0.0023774	2.8e-10	T	G	0.0102	0.4781	0.0488	0.834435
	rs11099098	G	T	-0.0385607	0.705966	0.002601	3.2e-49	G	T	-0.0004	0.6702	0.052	0.993862
	rs11145807	A	G	0.0146353	0.405115	0.0024232	2.1e-08	A	G	0.0329	0.4231	0.05	0.510538
	rs11146456	A	G	-0.0226455	0.884607	0.00372256	2.5e-09	A	G	-0.0801	0.8907	0.0804	0.31912
	rs11187838	G	A	0.0249483	0.567903	0.00238722	1.1e-24	G	A	0.0364	0.5834	0.0496	0.463027
	rs11191580	T	C	0.0516482	0.923344	0.00443865	2.1e-30	T	C	0.0493	0.9215	0.0907	0.586751
	rs113044050	C	T	0.0194716	0.858797	0.00343247	2.7e-08	C	T	-0.0421	0.8497	0.0692	0.542934
	rs113523959	G	A	0.0206222	0.8511	0.0033558	8.2e-09	G	A	0.0884	0.858	0.0709	0.212461
	rs113605702	G	A	0.0238797	0.9163	0.00426976	3e-09	G	A	-0.037	0.9102	0.0849	0.662977
	rs115262049	A	T	0.0260979	0.910727	0.00417696	6e-10	A	T	0.0412	0.9107	0.0857	0.630696
	rs11605215	G	A	-0.017086	0.80494	0.00299399	1.3e-08	G	A	0.0604	0.7841	0.0598	0.312479
	rs11616710	C	T	-0.027068	0.90306	0.00416427	7.8e-10	C	T	0.0042	0.911	0.092	0.963587
	rs11641308	T	C	-0.0175166	0.345511	0.0025154	1.6e-12	T	C	0.0922	0.349	0.0522	0.0773483
	rs11667829	G	A	-0.0141146	0.668697	0.0025268	2.3e-08	G	A	0.0376	0.6687	0.0519	0.468777
	rs116734066	C	T	0.0233684	0.907411	0.00409151	2.7e-09	C	T	0.006	0.8854	0.0775	0.93829
	rs11721038	T	C	0.0266522	0.924983	0.00450121	8.9e-09	T	C	0.0114	0.9062	0.0854	0.893806
	rs11774829	T	A	0.0218926	0.898475	0.00395451	2.4e-08	T	A	0.033	0.8885	0.078	0.672239
	rs11795365	G	A	-0.0194994	0.862087	0.0034347	6.4e-09	G	A	0.0494	0.873	0.0737	0.502676
	rs11821781	A	G	-0.0181579	0.744257	0.0027162	3.3e-10	A	G	0.012	0.7548	0.0577	0.835251
	rs11874	G	A	-0.0334691	0.863069	0.00343754	1e-19	G	A	0.0061	0.8724	0.0734	0.933767
	rs12035750	T	C	-0.018733	0.614483	0.00243211	4.5e-15	T	C	-0.1077	0.6454	0.0513	0.0357803
	rs12055028	G	A	-0.016862	0.691868	0.00256408	1.1e-11	G	A	-0.0211	0.6945	0.0525	0.687754
	rs12147852	G	A	-0.0176382	0.752285	0.00276228	6e-11	G	A	-0.1205	0.7431	0.0566	0.0332563
	rs12258967	C	G	0.0329253	0.702554	0.00258984	4.3e-36	C	G	0.1167	0.7249	0.0546	0.0325685
	rs1229984	T	C	-0.0577507	0.0226829	0.00794089	9.2e-13	T	C	-0.226	0.0209	0.1982	0.254177
	rs1250258	C	T	0.0169957	0.264437	0.00268493	1.7e-10	C	T	0.0304	0.2615	0.055	0.58045
	rs12509892	T	C	-0.0198558	0.458399	0.00237044	1.5e-16	T	C	-0.024	0.4771	0.0489	0.62357
	rs12543884	A	G	-0.0183289	0.82358	0.00309983	2.2e-09	A	G	0.0436	0.8212	0.0636	0.493007
	rs12544711	G	A	0.0157621	0.589553	0.00240527	7.5e-11	G	A	-0.0093	0.5908	0.0494	0.850674
	rs12567136	C	T	0.0411613	0.835318	0.00318412	9.6e-38	C	T	-0.0131	0.8435	0.0674	0.845892
	rs12608469	T	C	-0.0299456	0.939382	0.00500832	4.4e-09	T	C	-0.1056	0.9249	0.0955	0.268831
	rs1262894	A	C	0.0253387	0.924728	0.0044755	3.3e-08	A	C	-0.0211	0.9253	0.0946	0.823501
	rs1263146	G	A	0.0137819	0.538692	0.00237489	1.1e-08	G	A	0.0965	0.5425	0.0488	0.0479898
	rs12643599	A	G	0.0169229	0.641217	0.00245949	5.9e-12	A	G	-0.0283	0.6328	0.0503	0.573691
	rs12656497	T	C	-0.0348392	0.403661	0.00240895	7.1e-46	T	C	0.0059	0.3951	0.0498	0.905692
	rs12699561	G	T	-0.0132851	0.624157	0.00244359	1.4e-08	G	T	0.0823	0.62	0.0502	0.101121
	rs12822344	C	T	-0.0154902	0.424664	0.0023988	3.3e-10	C	T	0.013	0.4147	0.0494	0.792429
	rs12906962	T	C	-0.0148301	0.681747	0.00255601	2.2e-08	T	C	0.0672	0.6781	0.0523	0.198829
	rs1290784	C	T	-0.0198635	0.555371	0.00238973	1.5e-15	C	T	0.0629	0.5667	0.0492	0.201089
	rs13107325	C	T	0.0334663	0.925376	0.00450502	3.4e-13	C	T	0.0919	0.9332	0.0982	0.349353
	rs13129779	C	T	0.0136328	0.499927	0.00238975	1.6e-08	C	T	-0.0068	0.504	0.0492	0.890073
	rs13219548	C	T	-0.0233558	0.564055	0.00238189	1.4e-22	C	T	-0.0877	0.5643	0.0494	0.0758478
	rs13436194	A	G	0.0194246	0.574199	0.00238919	2.4e-16	A	G	0.01	0.5825	0.0493	0.83926
	rs137923903	C	T	0.0691283	0.986332	0.0103716	4.8e-10	C	T	0.0914	0.9852	0.2101	0.66354
	rs1397985	G	T	0.0165849	0.676617	0.00253212	2.4e-10	G	T	0.0384	0.68	0.0521	0.461096
	rs1422279	C	T	-0.0168033	0.616195	0.00244006	5.3e-12	C	T	0.0402	0.6149	0.05	0.421397
	rs1436138	A	G	0.0161545	0.64162	0.00247688	4.5e-11	A	G	-0.0106	0.6509	0.0514	0.836615
	rs145339349	G	A	-0.0603382	0.982186	0.00897211	2.6e-11	G	A	-0.1351	0.9839	0.1959	0.490422
	rs149932962	G	A	-0.0161921	0.749792	0.00273443	4e-09	G	A	-0.0302	0.7526	0.0564	0.592331
	rs150857355	G	C	-0.0469857	0.978004	0.00819606	4.3e-09	G	C	0.0826	0.9806	0.1875	0.659551
	rs151157965	G	A	-0.0244589	0.904027	0.0040232	6.2e-09	G	A	-0.0142	0.9018	0.0817	0.862017
	rs1530558	T	C	0.019562	0.863313	0.0034428	1.5e-08	T	C	-0.0019	0.877	0.0782	0.980616
	rs1542977	G	T	-0.0150196	0.510568	0.002371	1.4e-10	G	T	-0.0713	0.5326	0.0492	0.147285
	rs1543270	C	T	0.0192343	0.54471	0.00238016	7.4e-15	C	T	-0.0043	0.5767	0.0492	0.930355
	rs1543927	T	C	0.0237037	0.26668	0.00268851	3.5e-19	T	C	-0.07	0.275	0.055	0.203115
	rs167479	G	T	0.028235	0.529783	0.00236881	3.2e-31	G	T	-0.0391	0.5411	0.0489	0.423948
	rs17011002	C	G	-0.0268676	0.859293	0.00341397	5.7e-15	C	G	0.0294	0.8412	0.067	0.660802
	rs17173238	A	G	-0.0156244	0.71449	0.00261649	5.5e-09	A	G	0.0463	0.7161	0.0541	0.392096
	rs1757915	G	A	-0.0179221	0.644886	0.00246587	3e-13	G	A	-0.0425	0.6609	0.0513	0.40741
	rs17677603	A	G	-0.017806	0.6049	0.00243031	1.5e-13	A	G	-0.0122	0.6015	0.0498	0.806472
	rs1779240	G	A	0.0195586	0.23614	0.00278967	1.1e-12	G	A	0.0248	0.2273	0.0585	0.671616
	rs1887320	G	A	-0.0185843	0.522909	0.00237522	3.9e-14	G	A	-0.093	0.5359	0.0486	0.0556738
	rs2017199	G	A	0.0175269	0.699969	0.00259478	2.8e-11	G	A	-0.041	0.7084	0.0537	0.445165
	rs2052692	A	G	0.0143103	0.314343	0.00254534	1.6e-08	A	G	-0.0054	0.3302	0.0523	0.917764
	rs2062316	A	G	-0.0188398	0.555376	0.00238164	1.1e-14	A	G	-0.0252	0.5561	0.0493	0.609242
	rs2111834	G	A	0.0234498	0.879406	0.00366454	1.9e-10	G	A	0.0542	0.8823	0.0763	0.477485
	rs2129561	A	G	-0.0179577	0.402453	0.0024153	5e-13	A	G	0.0335	0.4047	0.0494	0.497684
	rs2177843	C	T	-0.0224034	0.852388	0.0033626	7.1e-11	C	T	-0.0386	0.8512	0.0688	0.574766
	rs2237306	C	A	0.019843	0.860164	0.00343608	2.1e-08	C	A	0.072	0.8604	0.0693	0.298823
	rs2249105	A	G	0.0189089	0.638953	0.00245328	3e-14	A	G	0.1597	0.6375	0.0504	0.00153148
	rs2285815	C	T	0.0158068	0.267309	0.00267453	7e-09	C	T	-0.0374	0.2737	0.0543	0.49097
	rs2288276	G	C	-0.0219584	0.102722	0.00390273	3.9e-08	G	C	0.0557	0.1132	0.0779	0.474597
	rs2301597	T	C	0.0232119	0.422579	0.00240109	2.3e-21	T	C	0.0923	0.4227	0.0495	0.062231
	rs2303083	G	A	0.0251221	0.8055	0.0029902	1e-17	G	A	-0.028	0.8089	0.0618	0.650495
	rs2306363	G	T	0.0217338	0.793562	0.00292234	6.8e-14	G	T	0.0164	0.7989	0.0607	0.787021
	rs231708	G	C	0.0144327	0.313276	0.00254847	1.8e-09	G	C	0.0176	0.326	0.0521	0.735505
	rs2392929	T	G	-0.0413403	0.802524	0.00296718	1.4e-43	T	G	-0.0346	0.7922	0.0604	0.566748
	rs2423514	A	G	0.0163464	0.536773	0.002371	9.4e-13	A	G	0.0437	0.5262	0.0491	0.373455
	rs2469133	G	A	-0.014201	0.63919	0.00249408	2.4e-08	G	A	0.0211	0.6339	0.0508	0.677883
	rs2469997	G	C	0.0203865	0.183913	0.00304933	4.9e-11	G	C	-0.006	0.1772	0.063	0.924126
	rs2493296	C	T	-0.0221847	0.86246	0.00343921	1e-10	C	T	-0.1139	0.86	0.0707	0.107173
	rs2499801	G	A	0.0192812	0.185411	0.00304491	7.7e-11	G	A	0.0074	0.1788	0.0643	0.908377
	rs2606738	T	C	-0.0172788	0.3314	0.00251744	1.3e-12	T	C	0.078	0.3414	0.0514	0.129138
	rs2607015	G	C	-0.0204194	0.582575	0.0024014	4e-17	G	C	0.0493	0.5828	0.0707	0.485607
	rs2610989	T	C	-0.0180862	0.259751	0.00269248	5.1e-11	T	C	-0.0463	0.2571	0.0563	0.410861
	rs2613203	A	T	-0.0193729	0.813993	0.00304592	6.6e-10	A	T	-0.0223	0.8195	0.0635	0.725452
	rs263017	A	G	0.0128174	0.49588	0.00237762	2.8e-08	A	G	0.065	0.5	0.0486	0.181076
	rs2643826	C	T	-0.0195629	0.548413	0.00238168	3.5e-15	C	T	0.0394	0.5585	0.0492	0.42324
	rs2681492	T	C	0.0383399	0.829928	0.00315147	8e-33	T	C	0.138	0.8424	0.0666	0.0382587
	rs268263	T	A	-0.0304297	0.245403	0.00276982	5.6e-28	T	A	0.0174	0.2395	0.0575	0.762188
	rs2764834	T	G	-0.0168563	0.784473	0.00288324	9e-09	T	G	0.0862	0.7805	0.0588	0.142652
	rs2782652	T	C	-0.0151028	0.545266	0.00237382	4.3e-10	T	C	-0.0204	0.543	0.0489	0.676548
	rs2782980	T	C	-0.0199892	0.27869	0.00263418	8.7e-14	T	C	0.0019	0.2871	0.0538	0.971828
	rs2867114	C	T	0.0222783	0.882273	0.00406159	1.6e-08	C	T	-0.0136	0.887	0.0852	0.873177
	rs2897515	T	C	0.0140745	0.441701	0.00238324	6.4e-09	T	C	0.0078	0.4507	0.0489	0.873268
	rs2978456	T	C	-0.0134733	0.54855	0.00237409	6.5e-09	T	C	-0.0843	0.5528	0.0511	0.099003
	rs3101442	T	G	-0.0163174	0.524063	0.00236917	3e-12	T	G	0.0233	0.5506	0.0491	0.635114
	rs3211995	G	A	0.0231861	0.84078	0.003249	3.4e-13	G	A	-0.0071	0.8439	0.0683	0.917207
	rs34991912	T	C	0.0143026	0.413588	0.00240343	5.5e-09	T	C	-0.069	0.4037	0.0499	0.166737
	rs35021474	C	G	0.0251374	0.384265	0.00243647	2.9e-24	C	G	-0.0011	0.3884	0.0503	0.982553
	rs35443	G	C	0.0208614	0.617017	0.00242956	1.1e-17	G	C	0.0591	0.5807	0.0494	0.231558
	rs35479618	G	A	-0.0679124	0.982478	0.00899288	2.2e-13	G	A	-0.2194	0.9819	0.1833	0.231328
	rs35807464	G	A	-0.0283708	0.933946	0.00475978	1.8e-09	G	A	-0.0389	0.9296	0.0959	0.685014
	rs3786516	T	A	-0.0171914	0.222504	0.00288293	1.5e-08	T	A	0.005	0.2455	0.0578	0.931065
	rs3790604	C	A	-0.0398658	0.926247	0.00452749	4.4e-18	C	A	-0.1649	0.9206	0.0907	0.0690517
	rs3826537	A	G	-0.0153747	0.572242	0.0023911	6.2e-11	A	G	0.0108	0.5765	0.0493	0.826598
	rs3827750	C	T	-0.0285943	0.8898	0.003772	1.1e-12	C	T	0.1116	0.8994	0.0812	0.169322
	rs3887266	C	T	-0.0207948	0.885792	0.00371539	4.4e-09	C	T	0.0581	0.8871	0.077	0.450522
	rs4141663	C	T	0.0147604	0.581796	0.00240467	1.1e-09	C	T	0.0475	0.5889	0.0497	0.339206
	rs42038	C	T	0.0201994	0.702015	0.0025891	9.1e-15	C	T	-0.0182	0.7059	0.0535	0.733716
	rs4246616	C	T	-0.0145524	0.529133	0.00238341	3.4e-09	C	T	-0.0623	0.5241	0.0487	0.200805
	rs434578	C	T	0.0203992	0.140686	0.00339552	1.6e-09	C	T	0.0153	0.137	0.0714	0.830324
	rs4480845	T	C	0.0215082	0.361264	0.00247945	2.8e-18	T	C	0.0771	0.3729	0.0508	0.129086
	rs4648815	G	A	0.0155514	0.525487	0.0023918	6e-11	G	A	-0.0167	0.5376	0.05	0.73838
	rs4666493	G	A	-0.0191501	0.578256	0.00239755	3.3e-15	G	A	0.0406	0.5756	0.0492	0.409256
	rs4690775	A	G	0.0140762	0.400431	0.00241594	3.8e-08	A	G	0.0273	0.4286	0.0493	0.579748
	rs4937515	G	C	0.0184971	0.405123	0.00242653	8.6e-14	G	C	0.0784	0.4025	0.05	0.116881
	rs55924432	C	T	-0.0148308	0.596187	0.00241561	2e-09	C	T	-0.0291	0.5903	0.0502	0.56213
	rs56352102	C	T	-0.0282317	0.817033	0.00305423	5.2e-20	C	T	-0.0064	0.8249	0.0643	0.920715
	rs57139556	A	G	0.0311796	0.92844	0.00458585	8.8e-13	A	G	0.0057	0.9273	0.0931	0.95118
	rs57301765	G	A	-0.0274683	0.845865	0.0032571	1.8e-16	G	A	0.0288	0.8386	0.0664	0.664481
	rs597808	A	G	0.0215504	0.482757	0.00237392	1.7e-19	A	G	-0.0298	0.4881	0.0491	0.543901
	rs604723	T	C	-0.0336911	0.275835	0.0026615	3.1e-37	T	C	0.0009	0.2808	0.0543	0.986776
	rs6062625	T	A	-0.0175901	0.751125	0.00273999	5.3e-11	T	A	0.0748	0.7488	0.0565	0.185538
	rs61148001	C	T	0.0174642	0.788884	0.00292079	5.2e-09	C	T	-0.0587	0.776	0.0585	0.315659
	rs62229372	C	T	-0.0212318	0.87389	0.0035963	2.1e-09	C	T	0.0367	0.8806	0.0769	0.633189
	rs62368019	T	C	-0.0152652	0.709904	0.00260884	4.1e-08	T	C	0.0462	0.7286	0.0552	0.402617
	rs6453400	G	A	0.0134671	0.546854	0.00238473	3.6e-08	G	A	0.148	0.5621	0.0495	0.0027907
	rs6461992	A	G	-0.0383935	0.0728358	0.00456604	9.9e-15	A	G	0.0712	0.089	0.0882	0.419519
	rs6704991	A	C	-0.0147198	0.642667	0.00246944	3.2e-09	A	C	-0.0435	0.6369	0.0508	0.391832
	rs6708660	T	C	0.0148359	0.594253	0.0024173	3.6e-10	T	C	0.0533	0.6221	0.0504	0.290265
	rs6775384	G	A	-0.0159975	0.499244	0.00236306	1.1e-12	G	A	-0.1141	0.505	0.0486	0.0188879
	rs6787069	C	A	-0.0162626	0.689702	0.00265351	3.3e-10	C	A	0.0039	0.6861	0.0534	0.941779
	rs6815273	G	A	0.0152591	0.5654	0.00241108	2.2e-09	G	A	-0.0002	0.5418	0.0498	0.996796
	rs6963105	A	G	-0.014807	0.436977	0.00238535	3e-10	A	G	-0.0109	0.4533	0.0504	0.828777
	rs7019061	C	T	0.014958	0.286726	0.00262051	1.4e-08	C	T	0.0291	0.2886	0.0539	0.589274
	rs7070797	G	A	0.0320832	0.857605	0.0034008	1.1e-20	G	A	0.0466	0.8598	0.07	0.505594
	rs7107356	A	G	-0.0233797	0.493638	0.00236156	9.9e-22	A	G	0.0217	0.5105	0.0485	0.65457
	rs7123754	T	C	0.017661	0.671553	0.00252461	4.4e-13	T	C	0.0982	0.6693	0.0517	0.0575093
	rs7125196	T	C	0.0240199	0.88544	0.00370883	4.3e-10	T	C	0.0373	0.8709	0.074	0.614223
	rs71313932	G	C	-0.0151258	0.714653	0.00263103	4e-09	G	C	0.0153	0.6944	0.0532	0.773658
	rs7200432	G	A	0.017943	0.70026	0.00258919	5.8e-12	G	A	0.0351	0.6886	0.0527	0.505389
	rs72683923	T	C	0.0538734	0.980232	0.00850166	5.8e-10	T	C	0.0701	0.9818	0.1842	0.703526
	rs72792829	C	T	0.0192614	0.782315	0.00286098	1.1e-11	C	T	0.0862	0.7807	0.0586	0.141294
	rs72812818	G	C	0.0144981	0.698594	0.00257816	9.4e-09	G	C	0.0649	0.6911	0.0526	0.217262
	rs72843959	C	G	0.0149264	0.675806	0.00252421	2.6e-08	C	G	-0.0452	0.6909	0.0526	0.390166
	rs7302981	A	G	0.0181924	0.371259	0.00244603	1.9e-13	A	G	-0.0311	0.3529	0.0509	0.541198
	rs73046792	G	A	0.0227071	0.834649	0.00318423	6.6e-13	G	A	0.0766	0.8367	0.0661	0.246517
	rs73050466	G	A	0.043543	0.970133	0.00704502	1.7e-09	G	A	0.0423	0.9665	0.1469	0.773384
	rs7306710	T	C	-0.0147716	0.481391	0.00238355	3.8e-09	T	C	0.0018	0.5068	0.049	0.970697
	rs73075659	A	G	0.0180873	0.654237	0.0024985	7.1e-13	A	G	0.1089	0.6669	0.052	0.0362394
	rs7315688	G	A	0.014419	0.702485	0.00259029	3e-08	G	A	0.0093	0.6825	0.0528	0.860187
	rs73563812	G	T	0.0211264	0.763496	0.00278725	1.1e-13	G	T	-0.0393	0.7561	0.0566	0.487465
	rs7439366	T	C	-0.0133131	0.545033	0.00237204	1.5e-08	T	C	-0.0099	0.5524	0.0491	0.840207
	rs7459106	A	G	0.019134	0.808953	0.00300643	8.1e-10	A	G	0.0189	0.8103	0.0617	0.75936
	rs75271047	G	A	0.0251141	0.916783	0.00428234	1.1e-08	G	A	-0.0338	0.9226	0.0912	0.710925
	rs7532726	A	C	0.015582	0.736976	0.00267636	3e-09	A	C	0.0349	0.731	0.0552	0.527226
	rs7553325	C	T	-0.0134712	0.512546	0.00236916	5.4e-09	C	T	-0.0301	0.5134	0.0487	0.536529
	rs75777337	T	A	-0.0322699	0.895677	0.00387508	9.9e-17	T	A	-0.0211	0.8829	0.0755	0.779884
	rs75989961	T	G	-0.0259958	0.918261	0.00431846	6.3e-10	T	G	-0.1273	0.9202	0.0913	0.163226
	rs77870048	C	T	-0.0501284	0.947138	0.00529594	1.6e-20	C	T	0.182	0.9383	0.1081	0.0922539
	rs79349366	C	T	0.0425445	0.96716	0.0067218	6.7e-11	C	T	0.0405	0.9692	0.143	0.777011
	rs7938342	T	A	-0.0288992	0.416071	0.00240413	8.5e-34	T	A	-0.0133	0.4139	0.0496	0.788588
	rs7963801	T	C	-0.0133922	0.432487	0.00240014	3.2e-08	T	C	-0.0772	0.4406	0.05	0.122588
	rs8027450	C	T	-0.0290181	0.675446	0.00253623	1.2e-30	C	T	0.0167	0.6775	0.0528	0.751784
	rs8076588	C	A	0.0152113	0.474748	0.00236919	4.1e-10	C	A	-0.0055	0.4658	0.0487	0.910081
	rs861585	G	A	-0.0138342	0.544719	0.0023844	8.6e-09	G	A	-0.0491	0.5428	0.049	0.316324
	rs891511	G	A	0.0213017	0.680843	0.00256444	6.7e-17	G	A	0.0351	0.6657	0.0518	0.498021
	rs9294987	T	C	-0.0137478	0.498005	0.00238294	1.9e-08	T	C	-0.0009	0.5107	0.0492	0.985405
	rs9373523	T	G	0.0136855	0.411216	0.00241062	7e-09	T	G	0.0329	0.4392	0.049	0.501948
	rs940743	T	G	-0.0143612	0.472939	0.00237574	4.7e-09	T	G	0.0239	0.4904	0.0498	0.631285
	rs9472040	A	G	-0.0149774	0.680689	0.00253224	1.4e-09	A	G	-0.0096	0.6727	0.0519	0.853252
	rs9773022	T	C	-0.0157235	0.539786	0.00237436	3.3e-11	T	C	0.0078	0.5475	0.0494	0.87454
	rs9907379	T	C	-0.0215557	0.210112	0.00290391	1.1e-13	T	C	-0.0023	0.2201	0.0597	0.969268
	rs9993149	T	G	0.0149743	0.495112	0.0023652	1.1e-09	T	G	-0.1019	0.4957	0.0488	0.0367875
T2DM Males	rs10414043	A	G	-0.086	0.13	0.013	2.7e-11	A	G	-0.039	0.1307	0.0731	0.593677
	rs1061810	A	C	0.061	0.29	0.0094	9.4e-11	A	C	0.1027	0.2861	0.0537	0.0558151
	rs1076902	T	C	0.075	0.12	0.014	4.8e-08	T	C	-0.0023	0.125	0.0792	0.976832
	rs10830963	C	G	-0.097	0.72	0.0095	2.6e-24	C	G	-0.1706	0.7277	0.0545	0.00174643
	rs10965250	A	G	-0.16	0.17	0.012	4.6e-45	A	G	-0.0167	0.1684	0.065	0.797238
	rs10974438	A	C	-0.056	0.64	0.0089	4.7e-10	A	C	0.009	0.6535	0.0515	0.86127
	rs11063029	T	C	0.11	0.057	0.019	3.4e-09	T	C	-0.0983	0.0449	0.123	0.424182
	rs111852127	A	T	-0.15	0.077	0.016	1.8e-20	A	T	0.0458	0.0762	0.0919	0.618225
	rs11257655	T	C	0.094	0.22	0.01	3.8e-20	T	C	0.0314	0.2047	0.0604	0.603156
	rs113343095	A	G	0.071	0.14	0.012	1.2e-08	A	G	0.0723	0.132	0.0723	0.317311
	rs116782923	A	T	-0.19	0.95	0.019	1.4e-22	A	T	0.0538	0.9513	0.1134	0.635196
	rs11709077	A	G	-0.1	0.12	0.013	6.5e-15	A	G	0.1173	0.1304	0.0725	0.105677
	rs11719201	T	C	-0.083	0.23	0.01	2.4e-16	T	C	-0.0458	0.2397	0.057	0.421681
	rs11732208	C	G	0.095	0.59	0.0087	8.9e-28	C	G	0.0501	0.5877	0.0496	0.312457
	rs11759026	A	G	-0.071	0.77	0.01	2.8e-12	A	G	0.0184	0.7668	0.0579	0.750645
	rs11856307	A	C	0.048	0.57	0.0086	2.3e-08	A	C	-0.0172	0.5567	0.0489	0.725035
	rs12542037	A	G	0.053	0.45	0.0087	1.6e-09	A	G	0.0049	0.4461	0.0498	0.92162
	rs1260326	T	C	-0.074	0.39	0.0088	7.5e-17	T	C	0.0058	0.3583	0.0508	0.9091
	rs13262861	A	C	-0.12	0.17	0.012	1.6e-23	A	C	-0.1336	0.1611	0.0674	0.0474573
	rs13266634	T	C	-0.11	0.32	0.0092	8.7e-32	T	C	0.0203	0.3096	0.0525	0.699003
	rs13431319	T	C	-0.046	0.5	0.0085	4.8e-08	T	C	-0.0179	0.5095	0.0488	0.713766
	rs1359790	A	G	-0.094	0.28	0.0095	8.7e-23	A	G	-0.0593	0.2838	0.0533	0.265893
	rs1412830	T	C	-0.057	0.37	0.0089	2.5e-10	T	C	-0.0222	0.3968	0.0502	0.658322
	rs144155527	T	C	-0.2	0.018	0.034	5.9e-09	T	C	-0.1463	0.0158	0.2047	0.474792
	rs1496653	A	G	0.075	0.78	0.01	5.6e-13	A	G	-0.0352	0.7735	0.058	0.54392
	rs1552224	A	C	0.11	0.83	0.012	1.6e-22	A	C	-0.0503	0.8318	0.0649	0.438317
	rs1573090	T	G	0.06	0.54	0.0086	2.7e-12	T	G	-0.0222	0.5522	0.0494	0.653148
	rs1708302	T	C	-0.094	0.49	0.0085	1.6e-28	T	C	0.0053	0.4762	0.0488	0.913515
	rs17168486	T	C	0.079	0.18	0.011	1e-12	T	C	0.1059	0.1737	0.0646	0.101147
	rs1717565	T	C	0.05	0.64	0.0089	2.1e-08	T	C	-0.0439	0.6198	0.0503	0.382792
	rs17727064	A	G	0.052	0.59	0.0087	3.3e-09	A	G	0.0315	0.5935	0.0496	0.525376
	rs17772814	A	G	-0.093	0.085	0.017	1.9e-08	A	G	-0.1039	0.0843	0.0938	0.268002
	rs17791513	A	G	0.1	0.93	0.017	1.9e-09	A	G	-0.0587	0.931	0.0973	0.546317
	rs1815311	A	G	-0.057	0.65	0.0089	2e-10	A	G	0.0397	0.6503	0.0511	0.437213
	rs2065703	T	C	0.067	0.16	0.012	1e-08	T	C	-0.0207	0.1491	0.0686	0.762843
	rs2189301	A	G	-0.074	0.13	0.013	7.7e-09	A	G	0.0048	0.1244	0.075	0.94897
	rs2215383	T	C	-0.074	0.46	0.0085	3.1e-18	T	C	-0.0099	0.4675	0.0488	0.839238
	rs2237895	A	C	-0.11	0.57	0.0088	4.8e-35	A	C	0.0065	0.5691	0.049	0.894468
	rs2257883	A	G	0.1	0.13	0.013	2.3e-15	A	G	0.1156	0.1341	0.0715	0.105925
	rs2271961	T	C	-0.051	0.51	0.0085	1.7e-09	T	C	-0.112	0.5065	0.0486	0.0211931
	rs2278524	A	G	0.058	0.31	0.0092	3.6e-10	A	G	0.0336	0.2917	0.0535	0.529979
	rs231360	T	C	0.072	0.4	0.0088	4.1e-16	T	C	-0.0485	0.3936	0.0514	0.345384
	rs243020	A	G	-0.068	0.53	0.0085	1.9e-15	A	G	-0.0303	0.5481	0.0488	0.534664
	rs2641346	T	C	0.087	0.11	0.013	9.8e-11	T	C	0.0489	0.1139	0.0767	0.523767
	rs2661794	A	C	-0.052	0.41	0.0087	2e-09	A	C	0.0284	0.4022	0.0499	0.569262
	rs2796441	A	G	-0.077	0.41	0.0087	1.3e-18	A	G	0.0169	0.4194	0.0489	0.729641
	rs2812535	A	G	0.053	0.63	0.009	4.1e-09	A	G	0.0001	0.6211	0.0516	0.998454
	rs28429551	A	T	0.076	0.75	0.011	7.7e-13	A	T	0.0358	0.7403	0.0555	0.518898
	rs2857605	T	C	0.064	0.78	0.01	6.6e-10	T	C	0.0409	0.7889	0.0853	0.631594
	rs2943652	T	C	0.1	0.64	0.0088	9.2e-30	T	C	0.0407	0.6192	0.0503	0.418432
	rs2971669	T	C	0.063	0.21	0.011	2.3e-09	T	C	0.0595	0.2078	0.0601	0.322166
	rs3104413	C	G	-0.084	0.82	0.011	7.6e-14	C	G	-0.0447	0.8062	0.0878	0.610674
	rs340874	T	C	-0.071	0.44	0.0086	2e-16	T	C	0.0038	0.4376	0.049	0.938185
	rs34715063	T	C	-0.079	0.88	0.013	1.9e-09	T	C	-0.065	0.8689	0.0734	0.375855
	rs34744311	T	C	-0.11	0.38	0.0088	4.3e-36	T	C	-0.0061	0.3739	0.0504	0.903666
	rs348330	A	G	-0.067	0.64	0.0089	5.2e-14	A	G	-0.0012	0.6377	0.0521	0.981624
	rs34872471	T	C	-0.33	0.71	0.0093	1e-200	T	C	-0.1276	0.7269	0.0551	0.0205698
	rs35895680	A	C	-0.051	0.32	0.0092	2.7e-08	A	C	0.0255	0.3107	0.0531	0.631067
	rs3747207	A	G	0.06	0.22	0.01	3.5e-09	A	G	-0.001	0.2269	0.0583	0.986315
	rs3768321	T	G	0.087	0.2	0.011	4e-16	T	G	-0.0786	0.1891	0.0623	0.207079
	rs3774723	A	G	-0.073	0.16	0.012	5.9e-10	A	G	0.0254	0.1479	0.0681	0.709163
	rs3887925	T	C	0.061	0.54	0.0086	1.8e-12	T	C	0.0612	0.5541	0.0488	0.209806
	rs4148646	C	G	0.063	0.37	0.0088	1.3e-12	C	G	-0.0086	0.3924	0.0499	0.863167
	rs4238013	T	C	-0.06	0.79	0.011	1.4e-08	T	C	0.0887	0.7689	0.0603	0.141297
	rs4457053	A	G	-0.062	0.7	0.0093	2.6e-11	A	G	-0.0107	0.6943	0.0531	0.840302
	rs459193	A	G	-0.071	0.26	0.0097	4.2e-13	A	G	0.002	0.2598	0.0553	0.97115
	rs4929965	A	G	0.068	0.38	0.009	3.6e-14	A	G	0.025	0.3824	0.0504	0.619872
	rs4931494	A	G	-0.065	0.35	0.009	7.1e-13	A	G	0.0026	0.3476	0.0513	0.959579
	rs4932265	T	C	0.074	0.27	0.0096	2e-14	T	C	0.0509	0.2789	0.0555	0.359081
	rs4977200	A	G	0.06	0.38	0.0092	1e-10	A	G	0.0013	0.369	0.0514	0.979822
	rs55872725	T	C	0.11	0.42	0.0086	1e-39	T	C	-0.0576	0.4132	0.0494	0.243618
	rs56348580	C	G	-0.068	0.31	0.0092	2.4e-13	C	G	0.0766	0.2984	0.0533	0.150676
	rs6031580	A	G	-0.064	0.26	0.0099	1.1e-10	A	G	0.0083	0.2779	0.0562	0.88259
	rs61676547	C	G	0.064	0.19	0.011	4.2e-09	C	G	0.0577	0.1915	0.0621	0.352813
	rs62102718	A	T	-0.054	0.72	0.0095	1.2e-08	A	T	0.0805	0.719	0.0541	0.136755
	rs6459733	C	G	-0.053	0.33	0.0091	4.9e-09	C	G	-0.0032	0.3228	0.0524	0.951304
	rs6717858	T	C	0.05	0.59	0.0087	1e-08	T	C	0.0129	0.5905	0.0496	0.794802
	rs67232546	T	C	0.065	0.21	0.011	8.1e-10	T	C	-0.0443	0.196	0.0617	0.472763
	rs6780171	A	T	0.11	0.31	0.0091	1.3e-35	A	T	0.1221	0.2995	0.0532	0.0217267
	rs6813195	T	C	-0.059	0.28	0.0096	1.1e-09	T	C	-0.0524	0.2784	0.0548	0.338969
	rs6937438	A	G	-0.063	0.71	0.0093	1.8e-11	A	G	0.0089	0.6971	0.0535	0.867877
	rs702634	A	G	0.055	0.69	0.0092	2.6e-09	A	G	-0.0457	0.6839	0.0523	0.382224
	rs72926932	A	C	-0.088	0.92	0.015	7e-09	A	C	-0.1587	0.9174	0.0884	0.0726141
	rs745805	A	T	0.062	0.82	0.011	2.8e-08	A	T	0.0715	0.8111	0.0624	0.251864
	rs75135247	T	C	0.15	0.9	0.015	9e-25	T	C	0.0321	0.9103	0.086	0.708958
	rs76895963	T	G	0.51	0.98	0.036	2.6e-45	T	G	0.0875	0.9784	0.1855	0.637142
	rs7756992	A	G	-0.14	0.73	0.0094	6.9e-53	A	G	0.021	0.7346	0.0551	0.70311
	rs7968902	T	G	-0.057	0.44	0.0087	9.4e-11	T	G	-0.0105	0.4556	0.0499	0.833339
	rs8024485	A	C	0.071	0.71	0.0093	1.8e-14	A	C	-0.0341	0.7011	0.0533	0.522319
	rs810517	T	C	-0.067	0.47	0.0086	7.8e-15	T	C	-0.0651	0.4588	0.0489	0.183094
	rs8107974	A	T	-0.12	0.92	0.016	4.1e-13	A	T	0.0875	0.9174	0.089	0.325536
	rs879253	T	C	-0.047	0.56	0.0085	3.7e-08	T	C	-0.0244	0.5573	0.0489	0.617795
	rs896854	T	C	0.053	0.5	0.0085	3.4e-10	T	C	0.0284	0.517	0.0487	0.559784
	rs9797621	A	G	-0.069	0.36	0.009	2e-14	A	G	0.0569	0.3791	0.0506	0.260798
	rs9873519	T	C	0.048	0.54	0.0085	1.5e-08	T	C	-0.0227	0.5617	0.049	0.643174
	rs9873618	A	G	-0.075	0.29	0.0094	1.6e-15	A	G	0.0328	0.3006	0.0532	0.537537

## Sheet: ST5. Genetic variants com MR
Supplementary Table 5. Genetic variants used as instruments for the Mendelian randomization analyses on both sexes.
Abbreviation: BMI, body mass index; EA, effect allele; EAF, effect allele frequency; LDL-C, low-density lipoprotein cholesterol; OA, other allele; SE, standard error; Smoking, Lifetime smoking index; T2DM, type 2 diabetes mellitus.
		Exposure						Outcome combined meta-analysis
Exposure	SNP	EA	OA	Beta	EAF	SE	P-value	EA	OA	Beta	EAF	SE	P-value
BMI	rs10002111	A	G	0.0125	0.2227	0.0021	1.257e-09	A	G	0.0263	0.222	0.0282	0.3507
	rs10033843	A	G	0.014	0.215	0.0021	1.073e-11	A	G	0.018	0.2102	0.0284	0.5255
	rs10050620	T	C	-0.013	0.3308	0.002	1.198e-10	T	C	-0.0189	0.3278	0.0246	0.4428
	rs1006317	T	G	0.016	0.1268	0.0026	3.749e-10	T	G	-0.013	0.1289	0.0346	0.7076
	rs10099330	A	G	-0.0119	0.538	0.0017	3.218e-12	A	G	-0.0088	0.5562	0.0234	0.7073
	rs10101364	T	C	0.012	0.6801	0.0018	5.607e-11	T	C	-0.0617	0.6687	0.0247	0.01262
	rs10110189	T	C	-0.0156	0.1057	0.0028	2.198e-08	T	C	-0.0156	0.1036	0.041	0.7033
	rs1011613	A	C	0.0118	0.7338	0.002	1.574e-09	A	C	0.0037	0.7511	0.027	0.8907
	rs10132280	A	C	-0.0214	0.311	0.0018	2.283e-33	A	C	-0.0028	0.2951	0.0255	0.9139
	rs10168563	A	G	0.0126	0.7031	0.0018	9.334e-12	A	G	0.0193	0.7064	0.0256	0.4508
	rs10169594	T	C	-0.012	0.6475	0.0018	1.338e-11	T	C	0.0087	0.6411	0.0243	0.7199
	rs10182181	A	G	-0.0327	0.5052	0.0016	2.45e-91	A	G	-0.0101	0.5148	0.0232	0.6635
	rs10185199	A	G	-0.0143	0.286	0.002	3.178e-13	A	G	0.0529	0.2832	0.0265	0.04585
	rs10197031	T	C	-0.0161	0.7262	0.0019	5.047e-18	T	C	0.0117	0.7089	0.0255	0.6469
	rs10261050	T	C	0.0113	0.4754	0.0017	4.533e-11	T	C	-0.0039	0.4662	0.0233	0.8671
	rs10478110	A	C	-0.0106	0.5725	0.0017	5.999e-10	A	C	-0.002	0.5665	0.0234	0.932
	rs1048637	T	G	-0.0094	0.5474	0.0017	2.944e-08	T	G	0.0324	0.5471	0.0233	0.1638
	rs10499694	A	G	0.013	0.4935	0.0016	1.285e-15	A	G	-0.0133	0.4884	0.0231	0.5657
	rs10506971	A	G	-0.0142	0.5521	0.0017	4.686e-17	A	G	0.0281	0.5528	0.0235	0.2311
	rs10510419	T	G	-0.0168	0.1467	0.0023	2.233e-13	T	G	0.0106	0.1436	0.0331	0.7491
	rs10518694	A	C	0.0144	0.1394	0.0024	3.431e-09	A	C	-0.0045	0.1354	0.0343	0.896
	rs10733051	A	G	0.0093	0.512	0.0016	6.958e-09	A	G	-0.0135	0.5188	0.0237	0.5703
	rs10733682	A	G	0.0148	0.4594	0.0016	1.755e-19	A	G	0.0075	0.4733	0.0234	0.7485
	rs10742752	T	C	-0.0123	0.3761	0.0017	1.203e-13	T	C	0.0318	0.3869	0.0238	0.1811
	rs1075901	T	C	-0.0118	0.4516	0.0016	4.431e-13	T	C	0.0155	0.446	0.0234	0.5089
	rs10761785	T	G	-0.0133	0.5136	0.0016	3.467e-16	T	G	-0.0408	0.5164	0.0233	0.08041
	rs10772983	T	C	-0.01	0.5394	0.0016	6.209e-10	T	C	-0.0359	0.5079	0.0231	0.1199
	rs10779751	A	G	0.0131	0.2787	0.0018	2.657e-13	A	G	-0.0222	0.2825	0.0264	0.4
	rs10829164	T	C	0.0151	0.1468	0.0024	2.365e-10	T	C	-0.0282	0.1408	0.0333	0.397
	rs10842240	C	G	0.0195	0.1256	0.0025	1.211e-14	C	G	-0.0205	0.1139	0.0368	0.5773
	rs10858334	C	G	-0.0148	0.8484	0.0025	4.914e-09	C	G	-0.0425	0.8612	0.0341	0.2132
	rs10864728	A	G	0.011	0.3978	0.0019	1.196e-08	A	G	0.0257	0.3909	0.0238	0.2803
	rs10909880	T	C	-0.0135	0.4522	0.0016	2.205e-16	T	C	-0.0089	0.4536	0.0235	0.7037
	rs10920336	A	G	-0.0101	0.5327	0.0017	4.197e-09	A	G	0.0106	0.5203	0.0239	0.6579
	rs10920678	A	G	0.0149	0.425	0.0016	7.148e-20	A	G	0.0249	0.4344	0.0233	0.2865
	rs10929925	A	C	-0.0142	0.4105	0.0016	3.045e-18	A	C	-0.0162	0.4298	0.0234	0.4892
	rs10938397	A	G	-0.0322	0.57	0.0016	2.42e-86	A	G	-0.0134	0.5751	0.0234	0.5668
	rs10961649	T	C	0.0104	0.3238	0.0018	1.513e-08	T	C	-0.0305	0.318	0.025	0.2228
	rs10962550	C	G	0.0186	0.1756	0.0022	5.675e-17	C	G	0.0047	0.1815	0.0302	0.8774
	rs10968114	A	C	0.0113	0.5331	0.0017	3.302e-11	A	C	-0.0197	0.5383	0.0232	0.3953
	rs10975933	C	G	0.0114	0.6634	0.0018	2.065e-10	C	G	0.0508	0.6625	0.0246	0.03872
	rs10992867	A	G	0.0162	0.2687	0.0019	3.195e-17	A	G	0.0678	0.2494	0.0268	0.01147
	rs11030618	T	C	0.011	0.5786	0.0017	1.673e-10	T	C	-0.0316	0.5646	0.0234	0.177
	rs11044430	A	T	0.0161	0.844	0.0023	3.765e-12	A	T	-0.0174	0.8478	0.0328	0.5961
	rs11046972	T	C	0.0176	0.0714	0.0032	3.717e-08	T	C	0.0281	0.0805	0.0428	0.5112
	rs11060853	A	G	-0.0107	0.591	0.0019	3.098e-08	A	G	-0.0362	0.597	0.0244	0.1377
	rs11066188	A	G	-0.0114	0.3762	0.0016	3.053e-12	A	G	0.0283	0.4107	0.0237	0.2331
	rs11078883	C	G	-0.0126	0.654	0.0018	1.299e-12	C	G	0.0016	0.6444	0.0243	0.9482
	rs11115176	T	C	0.0131	0.7839	0.0019	6.793e-12	T	C	-0.0138	0.7678	0.0275	0.6147
	rs11121210	T	C	-0.0111	0.3445	0.0017	2.365e-10	T	C	-0.0153	0.3568	0.0244	0.5291
	rs11128021	A	G	-0.0181	0.1615	0.0024	1.634e-14	A	G	-0.0204	0.1458	0.0327	0.5315
	rs11150911	A	C	0.0118	0.2848	0.0018	3.718e-11	A	C	-0.0187	0.2928	0.0258	0.4672
	rs11165643	T	C	0.0185	0.5796	0.0016	4.493e-30	T	C	0.0104	0.5796	0.0235	0.6574
	rs11170468	A	C	0.013	0.7826	0.0019	1.124e-11	A	C	-0.024	0.765	0.0274	0.3823
	rs11218510	A	G	-0.014	0.3949	0.002	6.788e-13	A	G	-0.029	0.3772	0.0242	0.2306
	rs11246136	A	C	-0.0167	0.1021	0.003	2.034e-08	A	C	-0.0244	0.1046	0.0395	0.536
	rs112646560	T	C	0.018	0.2119	0.0023	1.29e-14	T	C	0.0168	0.2141	0.0288	0.5587
	rs1126930	C	G	0.0341	0.0339	0.0053	1.004e-10	C	G	-0.0506	0.0346	0.0636	0.4264
	rs11525873	T	C	0.0232	0.8995	0.0032	2.977e-13	T	C	0.0289	0.8984	0.0385	0.4533
	rs11538	A	G	-0.0138	0.8284	0.0023	1.094e-09	A	G	-0.0098	0.8241	0.0303	0.7459
	rs11577094	T	C	0.0186	0.0791	0.003	3.275e-10	T	C	-0.0096	0.0819	0.0423	0.821
	rs11594179	T	C	-0.0109	0.2328	0.0019	2.158e-08	T	C	-0.0138	0.2259	0.0277	0.6196
	rs1159692	A	C	0.0135	0.4752	0.0017	5.543e-15	A	C	0.0152	0.4814	0.0234	0.5165
	rs11611246	T	G	0.0223	0.199	0.002	2.037e-28	T	G	-0.007	0.2084	0.0286	0.8051
	rs11614340	T	C	-0.0117	0.7066	0.0018	1.87e-10	T	C	0.035	0.6782	0.0249	0.1594
	rs11615578	T	C	0.0117	0.2575	0.002	3.036e-09	T	C	-0.0058	0.2569	0.0269	0.8305
	rs11633626	A	C	-0.0157	0.6313	0.0018	7.272e-19	A	C	0.0215	0.6325	0.0245	0.381
	rs11636611	T	C	0.0104	0.4981	0.0017	8.853e-10	T	C	-0.0089	0.4877	0.0233	0.702
	rs116374395	A	G	0.0321	0.0348	0.0052	7.047e-10	A	G	0.0835	0.041	0.059	0.1569
	rs11649864	A	G	0.0192	0.0859	0.003	2.524e-10	A	G	0.0076	0.0958	0.0393	0.8477
	rs11651715	A	G	0.0111	0.7461	0.0019	8.223e-09	A	G	0.0002	0.7444	0.0267	0.9931
	rs11655587	T	C	-0.021	0.3572	0.002	6.874e-26	T	C	-0.0207	0.3438	0.0245	0.398
	rs11672660	T	C	-0.0338	0.1871	0.0021	6.831e-60	T	C	-0.0133	0.2086	0.0286	0.6424
	rs11692326	T	C	0.0147	0.2302	0.0019	1.685e-14	T	C	0.0207	0.2278	0.0275	0.4519
	rs11713193	A	G	0.0246	0.5156	0.0017	3.02e-48	A	G	0.0167	0.5089	0.0232	0.4698
	rs11739877	T	C	0.0116	0.6231	0.0018	4.006e-11	T	C	0.0287	0.6094	0.0237	0.2252
	rs11757278	T	C	0.0133	0.6961	0.0019	6.916e-13	T	C	0.017	0.6814	0.0249	0.4958
	rs11772246	T	C	0.0145	0.8234	0.0022	3.689e-11	T	C	-0.0072	0.8123	0.0297	0.8085
	rs11773362	T	C	-0.0105	0.3396	0.0018	6.389e-09	T	C	-0.0353	0.3404	0.0244	0.1477
	rs11782074	T	G	0.0124	0.3675	0.0018	4.238e-12	T	G	-0.0375	0.3776	0.0242	0.1218
	rs118081010	T	C	0.0518	0.0165	0.0075	5.277e-12	T	C	0.1901	0.0135	0.1016	0.06137
	rs11882409	A	C	0.0121	0.303	0.0019	3.309e-10	A	C	-0.0049	0.2831	0.0265	0.8532
	rs11902450	T	C	0.0167	0.1052	0.0027	1.061e-09	T	C	0.007	0.101	0.0388	0.8577
	rs11915371	A	C	-0.0154	0.8019	0.0021	2.288e-13	A	C	0.0109	0.7933	0.0288	0.7039
	rs11919665	A	T	0.0117	0.3249	0.002	7.297e-09	A	T	-0.0067	0.3244	0.025	0.7884
	rs11921432	T	C	-0.0189	0.8906	0.0027	5.382e-12	T	C	0.1258	0.8844	0.0368	0.000636
	rs12072739	A	G	-0.0169	0.7762	0.0023	1.502e-13	A	G	-0.0109	0.7718	0.0277	0.6931
	rs12098284	T	C	0.0184	0.1212	0.0026	9.868e-13	T	C	-0.0196	0.1153	0.0369	0.596
	rs12140153	T	G	-0.0353	0.0911	0.0034	1.443e-25	T	G	-0.0019	0.1022	0.0393	0.9607
	rs12150665	T	C	0.0168	0.5931	0.0016	1.737e-24	T	C	0.0025	0.5871	0.0235	0.9138
	rs12259464	A	G	0.0109	0.4811	0.0017	1.478e-10	A	G	-0.014	0.4824	0.0233	0.5481
	rs12282785	A	C	-0.0157	0.2204	0.0023	1.434e-11	A	C	-0.0197	0.2166	0.0283	0.4857
	rs12286929	A	G	-0.0177	0.5007	0.0016	1.925e-27	A	G	0.0134	0.4689	0.0231	0.5626
	rs12334877	A	G	-0.0144	0.1913	0.0021	2.173e-11	A	G	0.0668	0.1986	0.029	0.02124
	rs12364470	T	G	-0.0187	0.8535	0.0022	2.18e-17	T	G	-0.018	0.8352	0.0325	0.5794
	rs12369179	T	C	-0.034	0.085	0.0031	2.324e-28	T	C	0.086	0.0911	0.0407	0.03463
	rs12421848	A	G	-0.0141	0.3962	0.0019	3.993e-13	A	G	-0.0029	0.3887	0.0238	0.9037
	rs12429545	A	G	0.0313	0.1218	0.0024	1.419e-37	A	G	0.0509	0.1317	0.0343	0.1384
	rs12439632	C	G	0.0145	0.1682	0.0023	3.675e-10	C	G	0.0015	0.1529	0.0324	0.9624
	rs12448257	A	G	0.0161	0.2185	0.002	9.035e-16	A	G	-0.0275	0.2093	0.0287	0.3372
	rs12462975	A	G	0.0193	0.3243	0.0018	1.474e-25	A	G	0.0091	0.3254	0.0248	0.7149
	rs12527426	A	G	0.015	0.3	0.0019	5.544e-16	A	G	-0.0158	0.2922	0.0255	0.5357
	rs12602912	T	C	0.0166	0.212	0.002	2.899e-16	T	C	-0.0363	0.2003	0.0288	0.2081
	rs12611148	A	C	-0.0137	0.1429	0.0024	1.417e-08	A	C	0.0095	0.159	0.0317	0.7652
	rs12628051	T	C	0.0161	0.6407	0.0018	2.9e-19	T	C	-0.0398	0.6483	0.0243	0.1004
	rs12628891	T	C	-0.0115	0.3186	0.0019	5.852e-10	T	C	-0.0094	0.3169	0.0251	0.7064
	rs12636480	T	G	0.0128	0.3507	0.0018	6.96e-13	T	G	0.0007	0.3647	0.024	0.9779
	rs1268065	A	G	-0.01	0.5	0.0016	7.119e-10	A	G	-0.0332	0.4681	0.0234	0.1568
	rs12680842	A	G	0.0142	0.6839	0.0017	3.411e-16	A	G	0.0436	0.6644	0.0246	0.07654
	rs12681792	A	C	0.015	0.2024	0.0021	2.883e-12	A	C	-0.0387	0.1967	0.0292	0.1848
	rs12692596	T	C	0.012	0.3618	0.0017	1.032e-12	T	C	0.0563	0.3671	0.024	0.01924
	rs12714199	T	C	-0.0141	0.6146	0.0017	3.219e-16	T	C	0.0017	0.6275	0.0241	0.9451
	rs12765914	T	C	0.0226	0.0801	0.0031	1.96e-13	T	C	0.0383	0.0833	0.0418	0.3594
	rs12888545	A	G	-0.0133	0.7464	0.002	1.764e-11	A	G	-0.0156	0.7468	0.0268	0.5602
	rs12912198	T	C	-0.01	0.2731	0.0018	3.44e-08	T	C	-0.0053	0.2821	0.0259	0.8368
	rs12914623	C	G	-0.0159	0.2722	0.0019	1.999e-16	C	G	-0.0071	0.2628	0.0264	0.7879
	rs12922346	C	G	0.0133	0.2641	0.002	1.482e-11	C	G	0.0643	0.2666	0.0264	0.0149
	rs12926250	T	G	0.018	0.1051	0.0028	1.784e-10	T	G	0.0365	0.107	0.0374	0.3299
	rs1293037	T	C	0.0129	0.7544	0.0022	5.726e-09	T	C	0.0145	0.7636	0.0275	0.5983
	rs12939549	A	G	0.018	0.5572	0.0016	3.681e-28	A	G	0.0274	0.5661	0.0234	0.2415
	rs1296328	A	C	0.0166	0.4464	0.0017	3.486e-22	A	C	-0.0363	0.4526	0.0237	0.1256
	rs12981256	A	G	0.0151	0.5284	0.0017	1.432e-18	A	G	-0.0237	0.5329	0.0235	0.3128
	rs13021737	A	G	-0.0578	0.1567	0.0021	2.89e-161	A	G	-0.0024	0.1704	0.0309	0.9392
	rs13033310	A	G	0.0146	0.2519	0.0022	3.395e-11	A	G	0.0071	0.254	0.0267	0.7894
	rs1304549	A	G	-0.0118	0.2262	0.0021	1.352e-08	A	G	0.0051	0.2026	0.029	0.859
	rs13047416	C	G	0.0152	0.6263	0.0018	6.934e-18	C	G	0.0058	0.6323	0.0241	0.8095
	rs13107325	T	C	0.0468	0.082	0.0032	3.805e-47	T	C	-0.0176	0.0709	0.0452	0.6968
	rs13110266	A	G	-0.0124	0.4037	0.0016	3.956e-14	A	G	0.0355	0.4018	0.0238	0.1364
	rs13174863	A	G	-0.0197	0.8542	0.0023	1.939e-17	A	G	0.0474	0.8543	0.033	0.1513
	rs13191362	A	G	0.0235	0.8572	0.0025	4.079e-21	A	G	0.0305	0.8735	0.0349	0.3808
	rs13240600	A	G	0.018	0.8343	0.0022	7.904e-16	A	G	0.0469	0.8443	0.032	0.1429
	rs13245051	A	G	0.015	0.4557	0.0017	1.121e-18	A	G	0.004	0.4612	0.0237	0.8665
	rs13263601	A	C	-0.0145	0.6585	0.0018	4.867e-16	A	C	0.0119	0.6575	0.0244	0.6261
	rs1327259	A	G	0.0157	0.6096	0.0017	1.465e-19	A	G	0.0219	0.6151	0.0239	0.3611
	rs13298487	T	C	0.0115	0.6076	0.002	1.425e-08	T	C	0.0098	0.6199	0.0249	0.6957
	rs1346841	A	G	-0.0126	0.4116	0.0017	3.183e-13	A	G	0.0217	0.3971	0.0237	0.3581
	rs1350430	T	C	-0.0125	0.5328	0.0017	2.075e-13	T	C	0.0014	0.5337	0.0232	0.9514
	rs1356506	T	C	0.0137	0.6287	0.0018	8.394e-15	T	C	-0.0148	0.6145	0.0238	0.5345
	rs1358980	T	C	-0.0129	0.4735	0.0017	5.151e-15	T	C	0.0344	0.4757	0.0232	0.1392
	rs1383592	A	G	0.0122	0.212	0.0021	4.92e-09	A	G	-0.0303	0.2044	0.0288	0.2931
	rs1409818	T	C	0.0195	0.1074	0.0028	2.589e-12	T	C	-0.0464	0.101	0.0383	0.2263
	rs1412235	C	G	0.0237	0.3151	0.0017	2.277e-42	C	G	0.0152	0.3152	0.0251	0.5432
	rs1421334	A	C	0.0135	0.4546	0.0017	3.111e-15	A	C	0.0087	0.4532	0.0234	0.7102
	rs1437842	A	G	-0.0106	0.4907	0.0017	8.494e-10	A	G	-0.033	0.4775	0.0234	0.1578
	rs1441264	A	G	0.0174	0.5846	0.0017	7.603e-25	A	G	-0.0083	0.5972	0.024	0.728
	rs1451077	A	G	-0.0169	0.5776	0.0019	1.426e-18	A	G	-0.004	0.5789	0.0236	0.8641
	rs147568678	T	C	0.0134	0.7684	0.0023	3.422e-09	T	C	-0.0003	0.7693	0.0285	0.9928
	rs1492014	T	C	-0.0171	0.5674	0.0017	1.442e-23	T	C	-0.0059	0.578	0.0244	0.8086
	rs1492767	T	C	0.0095	0.4681	0.0016	3.546e-09	T	C	-0.0098	0.5048	0.0233	0.6755
	rs1501673	A	G	0.0289	0.1355	0.0025	2.725e-31	A	G	0.0457	0.1283	0.0348	0.1882
	rs150215901	A	T	-0.0275	0.0414	0.0049	1.54e-08	A	T	-0.0248	0.0406	0.0611	0.6848
	rs1522569	T	G	0.0141	0.8183	0.0022	1.599e-10	T	G	0.0059	0.8253	0.0307	0.8474
	rs1559673	A	C	0.0359	0.9688	0.0049	2.212e-13	A	C	0.0742	0.9753	0.075	0.3224
	rs156201	C	G	0.0124	0.7459	0.0019	1.646e-10	C	G	-0.0102	0.7378	0.0268	0.7035
	rs1624134	C	G	0.01	0.3925	0.0017	6.505e-09	C	G	0.0441	0.402	0.0236	0.0624
	rs16851483	T	G	0.0352	0.0717	0.0034	4.869e-25	T	G	-0.0056	0.0649	0.0469	0.9055
	rs16906838	T	C	-0.0247	0.0486	0.004	4.305e-10	T	C	0.0333	0.0493	0.0536	0.5341
	rs16952482	T	C	-0.0151	0.8876	0.0027	3.056e-08	T	C	0.0435	0.9047	0.0397	0.2734
	rs1700082	C	G	0.0094	0.659	0.0017	3.377e-08	C	G	0.0102	0.6461	0.0248	0.6797
	rs17020497	A	G	0.014	0.1341	0.0025	2.037e-08	A	G	0.0483	0.1371	0.0338	0.1527
	rs17024393	T	C	-0.0644	0.9689	0.0049	7.105e-39	T	C	-0.1025	0.972	0.0709	0.1483
	rs17066856	T	C	0.035	0.8915	0.0027	7.098e-38	T	C	-0.0434	0.9028	0.0399	0.2763
	rs17094222	T	C	-0.0173	0.7912	0.002	4.043e-18	T	C	0.03	0.796	0.0289	0.2988
	rs17149254	T	C	0.0238	0.2051	0.0023	2.993e-25	T	C	-0.0056	0.1937	0.036	0.8771
	rs17182027	A	G	-0.011	0.5647	0.0017	1.46e-10	A	G	0.0148	0.555	0.0235	0.5299
	rs17207196	T	C	-0.022	0.42	0.0017	1.576e-36	T	C	0.0207	0.4086	0.0244	0.3964
	rs1721447	T	G	-0.01	0.5096	0.0017	3.793e-09	T	G	-0.0347	0.533	0.0232	0.1347
	rs17367750	T	C	-0.0122	0.3117	0.0018	1.969e-11	T	C	0.0153	0.3241	0.0249	0.5393
	rs17405603	A	T	-0.0125	0.7062	0.0019	4.427e-11	A	T	0.0199	0.6963	0.0257	0.4376
	rs17405819	T	C	0.0211	0.6845	0.0018	6.04e-33	T	C	-0.0137	0.7007	0.0253	0.5882
	rs1750307	A	T	0.0129	0.3655	0.0018	2.778e-13	A	T	0.0279	0.3676	0.0241	0.2466
	rs17636031	T	C	-0.0154	0.7244	0.0018	3.87e-17	T	C	-0.0031	0.7257	0.0273	0.9108
	rs17681451	A	G	-0.0225	0.0762	0.0031	7.37e-13	A	G	0.0056	0.0814	0.0429	0.8954
	rs17724992	A	G	0.0172	0.7197	0.0018	5.232e-21	A	G	0.0391	0.7403	0.0264	0.1387
	rs17783165	T	C	-0.0128	0.671	0.0017	2.737e-13	T	C	-0.0259	0.676	0.0251	0.3032
	rs17806224	A	G	-0.026	0.1808	0.0022	7.908e-32	A	G	-0.0511	0.1825	0.0299	0.08744
	rs17814208	A	G	-0.0129	0.7575	0.002	7.239e-11	A	G	-0.004	0.7622	0.0275	0.8832
	rs1799923	A	G	-0.0224	0.1117	0.0026	1.124e-17	A	G	0.0226	0.1305	0.0359	0.5293
	rs1808629	A	G	-0.0202	0.674	0.002	2.191e-23	A	G	-0.0335	0.6825	0.0252	0.1844
	rs185350	T	C	0.0137	0.4902	0.0016	9.104e-17	T	C	0.0123	0.5027	0.0233	0.5972
	rs1860561	A	G	0.0159	0.2087	0.0019	1.706e-16	A	G	-0.0011	0.2248	0.0278	0.9698
	rs1877875	T	C	-0.0109	0.4341	0.0017	2.505e-10	T	C	-0.0178	0.4264	0.0234	0.4459
	rs1884389	T	C	-0.0108	0.4386	0.0017	3.724e-10	T	C	0.0111	0.4393	0.0235	0.6352
	rs1884897	A	G	-0.0184	0.3747	0.0017	2.701e-28	A	G	-0.0457	0.3644	0.024	0.05731
	rs1927790	T	C	-0.014	0.606	0.0016	1.571e-17	T	C	-0.0562	0.588	0.0236	0.01716
	rs1928295	T	C	0.0134	0.5712	0.0016	2.225e-16	T	C	0.0128	0.5653	0.0233	0.5831
	rs1941213	A	C	0.0108	0.7114	0.0019	1.585e-08	A	C	-0.0017	0.7246	0.026	0.9485
	rs1941696	A	G	0.0112	0.5174	0.0017	4.741e-11	A	G	-0.02	0.5196	0.0232	0.3888
	rs1945160	A	G	-0.0104	0.3819	0.0018	5.651e-09	A	G	-0.0123	0.3672	0.0241	0.6105
	rs1948080	T	G	0.0136	0.6303	0.0018	1.134e-14	T	G	-0.0028	0.6276	0.024	0.9072
	rs194809	A	G	0.0126	0.1871	0.0022	4.861e-09	A	G	0.0375	0.1951	0.0294	0.2012
	rs1951455	T	C	-0.0148	0.2813	0.0019	6.048e-15	T	C	-0.0146	0.293	0.0256	0.57
	rs1958898	C	G	-0.0146	0.2098	0.0021	4.225e-12	C	G	0.001	0.2212	0.0279	0.9711
	rs1965529	A	G	0.0161	0.773	0.0022	7.659e-14	A	G	0.0078	0.7971	0.029	0.7881
	rs197374	T	C	0.0141	0.4027	0.0017	3.155e-16	T	C	0.0522	0.3808	0.0238	0.02833
	rs1999433	T	C	-0.0107	0.4403	0.0017	2.899e-10	T	C	0.0091	0.4547	0.0234	0.6985
	rs2007518	A	G	-0.013	0.5618	0.0017	1.964e-14	A	G	-0.0044	0.5693	0.0234	0.8493
	rs2009416	T	C	-0.0119	0.3645	0.0018	1.444e-11	T	C	-0.032	0.3576	0.0242	0.1873
	rs2047648	A	T	-0.0133	0.7465	0.002	7.947e-12	A	T	0.0822	0.7512	0.0268	0.002209
	rs2051559	T	C	-0.0167	0.8588	0.0025	3.775e-11	T	C	-0.0681	0.8631	0.0338	0.04404
	rs2053682	A	C	0.017	0.6784	0.0018	2.591e-20	A	C	0.0014	0.6774	0.0251	0.9546
	rs2058527	T	G	-0.0115	0.2715	0.0019	1.795e-09	T	G	0.0226	0.2748	0.0258	0.3827
	rs2064044	A	C	-0.0123	0.8062	0.0021	1.022e-08	A	C	-0.0081	0.7755	0.0294	0.7838
	rs2065418	T	G	0.0139	0.646	0.0018	6.073e-15	T	G	-0.0081	0.6446	0.0241	0.7365
	rs2066295	A	G	0.0142	0.7577	0.002	2.285e-12	A	G	-0.0107	0.768	0.0279	0.7017
	rs2074314	T	C	0.0105	0.6356	0.0017	1.369e-09	T	C	-0.0108	0.6253	0.0239	0.6519
	rs2108719	A	G	0.0107	0.727	0.0019	2.279e-08	A	G	-0.0087	0.7294	0.026	0.7378
	rs2112347	T	G	0.0276	0.6298	0.0017	1.173e-61	T	G	-0.0272	0.6458	0.0242	0.2599
	rs2134858	T	C	-0.0117	0.5119	0.0017	5.869e-12	T	C	0.0381	0.5094	0.0232	0.1012
	rs213518	T	C	-0.0153	0.8498	0.0024	2.492e-10	T	C	0.0005	0.8578	0.0332	0.9882
	rs214249	T	G	0.0138	0.6071	0.0017	2.715e-15	T	G	0.0658	0.6079	0.0237	0.00554
	rs215669	A	G	-0.0149	0.6024	0.0017	8.938e-18	A	G	0.0242	0.6185	0.0241	0.3151
	rs217433	T	C	-0.0115	0.8031	0.0021	3.002e-08	T	C	0.0299	0.792	0.0287	0.2971
	rs217669	T	C	-0.0172	0.7224	0.0021	6.271e-16	T	C	-0.0058	0.7397	0.0264	0.8265
	rs2192158	A	G	0.0137	0.4492	0.0017	7.417e-16	A	G	0.0371	0.4514	0.0234	0.1128
	rs2193101	C	G	0.0142	0.1947	0.0021	3.327e-11	C	G	0.0356	0.1948	0.0299	0.2343
	rs2196618	A	G	-0.0137	0.2634	0.0019	1.492e-12	A	G	0.0131	0.2691	0.0265	0.6215
	rs2206277	T	C	0.0408	0.1557	0.0021	1.822e-83	T	C	0.035	0.1821	0.0299	0.2424
	rs2228213	A	G	-0.0144	0.3374	0.0017	5.498e-17	A	G	0.0002	0.3444	0.0243	0.9935
	rs2228550	T	G	-0.0124	0.3513	0.002	5.718e-10	T	G	0.013	0.3406	0.0244	0.5942
	rs2238799	A	G	0.0102	0.6187	0.0018	8.645e-09	A	G	-0.0034	0.6036	0.0238	0.8867
	rs2241423	A	G	-0.0298	0.2285	0.0019	3.602e-54	A	G	0.0051	0.2229	0.0278	0.855
	rs2244625	A	G	0.0103	0.674	0.0017	2.184e-09	A	G	0.0122	0.6915	0.025	0.6254
	rs2246012	T	C	-0.0161	0.8512	0.0022	1.154e-13	T	C	0.0167	0.8275	0.0308	0.5872
	rs2257791	A	G	-0.0139	0.756	0.002	1.631e-12	A	G	-0.0416	0.7461	0.0273	0.1268
	rs225882	T	C	0.0113	0.7513	0.0018	8.564e-10	T	C	0.0036	0.7211	0.0263	0.8917
	rs2267958	A	G	-0.013	0.5088	0.0018	2.013e-13	A	G	0.0283	0.5047	0.024	0.2382
	rs2271046	A	T	-0.0115	0.6948	0.0018	3.031e-10	A	T	0.0036	0.7167	0.0258	0.8879
	rs2271189	A	G	-0.0141	0.396	0.0018	9.264e-16	A	G	-0.02	0.4077	0.0236	0.3964
	rs2273175	T	C	-0.0121	0.6791	0.0018	3.69e-11	T	C	0.007	0.6768	0.0248	0.7783
	rs2281819	A	T	-0.0154	0.2293	0.002	2.088e-14	A	T	-0.035	0.2318	0.0274	0.2014
	rs2283006	A	G	0.0132	0.4881	0.0017	8.055e-15	A	G	-0.0356	0.4854	0.0236	0.1309
	rs2283093	T	C	0.0121	0.1949	0.0021	1.095e-08	T	C	-0.0597	0.2132	0.0283	0.03488
	rs2289379	T	C	-0.0137	0.3917	0.0018	7.019e-15	T	C	0.0548	0.4012	0.0237	0.02103
	rs2342892	T	G	0.0126	0.4855	0.0017	1.328e-13	T	G	-0.01	0.4798	0.0233	0.6678
	rs2357760	A	G	0.0143	0.6735	0.0017	2.106e-16	A	G	0.0077	0.676	0.0247	0.7554
	rs2365389	T	C	-0.0168	0.3999	0.0016	6.494e-25	T	C	0.0343	0.4145	0.0236	0.1456
	rs2396625	A	T	-0.0176	0.4183	0.0017	2.805e-24	A	T	-0.0147	0.4158	0.0237	0.5355
	rs2400414	T	C	-0.0126	0.3461	0.0018	5.521e-13	T	C	-0.0047	0.3828	0.0238	0.8448
	rs2423668	T	C	0.0106	0.4196	0.0018	7.84e-09	T	C	0.0277	0.4605	0.0236	0.2414
	rs2436728	A	G	0.0189	0.4073	0.0017	1.969e-29	A	G	0.0158	0.4231	0.0234	0.5
	rs2439823	A	G	-0.0165	0.4514	0.0017	6.513e-22	A	G	-0.0342	0.4533	0.0234	0.1436
	rs2466103	T	G	-0.0121	0.6928	0.0018	8.004e-12	T	G	0.0239	0.7055	0.0253	0.3459
	rs2470893	T	C	0.0107	0.3049	0.0017	9.43e-10	T	C	0.0171	0.321	0.0247	0.4885
	rs2503185	A	G	0.013	0.5097	0.0017	1.327e-14	A	G	-0.0069	0.534	0.0232	0.7681
	rs2513999	A	G	-0.0154	0.1593	0.0026	3.066e-09	A	G	0.0146	0.1491	0.0331	0.6586
	rs254927	T	C	0.0107	0.5481	0.0019	2.188e-08	T	C	-0.0178	0.5351	0.0233	0.4461
	rs2600226	T	C	-0.0116	0.6712	0.0018	1.423e-10	T	C	0.0113	0.669	0.0246	0.6463
	rs2605603	A	G	-0.0103	0.4812	0.0016	2.041e-10	A	G	-0.0142	0.4867	0.0231	0.5379
	rs2612576	A	T	-0.0108	0.2945	0.0019	8.49e-09	A	T	-0.0688	0.2901	0.0258	0.007597
	rs2622274	T	G	-0.0107	0.4553	0.0017	3.23e-10	T	G	-0.0133	0.4344	0.0235	0.5706
	rs264941	A	C	-0.0124	0.4679	0.0017	1.836e-13	A	C	-0.0463	0.4683	0.0232	0.04638
	rs2707183	T	G	-0.0093	0.5321	0.0017	4.894e-08	T	G	0.0302	0.5232	0.0234	0.198
	rs2715423	A	G	-0.0115	0.2805	0.0019	1.901e-09	A	G	0.0152	0.2845	0.0257	0.5542
	rs273512	T	C	0.0156	0.409	0.0018	4.477e-19	T	C	-0.028	0.4012	0.0236	0.2357
	rs2744974	T	C	0.0261	0.3239	0.0017	1.275e-51	T	C	-0.0228	0.3258	0.0247	0.3566
	rs274628	A	C	-0.0102	0.3366	0.0018	1.357e-08	A	C	0.0471	0.3608	0.0243	0.05232
	rs2777768	A	G	0.0119	0.7228	0.0019	6.377e-10	A	G	0.0173	0.7333	0.0264	0.5115
	rs2820295	A	G	0.0235	0.3266	0.0018	5.556e-39	A	G	0.0401	0.3418	0.0244	0.09937
	rs2832283	A	G	0.0115	0.2254	0.002	4.718e-09	A	G	-0.0053	0.216	0.0288	0.8528
	rs28350	A	G	0.0172	0.1717	0.0022	1.074e-14	A	G	-0.0056	0.1929	0.0306	0.8555
	rs28489620	A	G	-0.0151	0.2818	0.0021	1.423e-12	A	G	-0.0314	0.2885	0.0258	0.2235
	rs2861089	A	T	0.0105	0.3806	0.0017	1.549e-09	A	T	0.0031	0.3786	0.0239	0.8978
	rs2861685	T	C	0.0165	0.5864	0.0019	7.823e-18	T	C	0.0115	0.5989	0.0236	0.6262
	rs2862996	T	G	-0.0216	0.7012	0.0017	3.604e-35	T	G	-0.0265	0.696	0.025	0.2893
	rs2875762	C	G	0.0129	0.252	0.002	1.066e-10	C	G	-0.0088	0.2336	0.0277	0.751
	rs2907948	A	G	-0.0145	0.244	0.0019	1.945e-14	A	G	-0.0093	0.2395	0.027	0.7306
	rs2910026	T	C	-0.0132	0.7222	0.0021	5.688e-10	T	C	0.0217	0.7158	0.0259	0.4027
	rs2962334	T	G	0.0396	0.0272	0.0059	1.777e-11	T	G	-0.0249	0.0233	0.0777	0.7485
	rs2984618	T	G	0.0165	0.4408	0.0016	3.803e-24	T	G	0.0113	0.4073	0.0237	0.6348
	rs3019466	T	C	-0.0128	0.1677	0.0024	4.905e-08	T	C	0.0609	0.1528	0.0322	0.05882
	rs3101336	T	C	-0.0254	0.3825	0.0016	4.804e-54	T	C	-0.0156	0.4001	0.0237	0.5098
	rs3115667	T	C	-0.0179	0.2821	0.0019	5.924e-21	T	C	-0.0406	0.2695	0.0309	0.188
	rs312750	A	G	0.0097	0.4986	0.0016	2.565e-09	A	G	0.0016	0.47	0.0233	0.9454
	rs321237	A	G	0.0126	0.7498	0.002	1.488e-10	A	G	0.0169	0.7501	0.0269	0.5283
	rs3213967	T	C	0.0122	0.1747	0.0022	3.595e-08	T	C	-0.0032	0.1683	0.031	0.919
	rs326893	T	C	0.0121	0.5812	0.0017	1.893e-12	T	C	-0.0203	0.5967	0.0237	0.3936
	rs329651	T	G	0.016	0.806	0.0021	2.13e-14	T	G	-0.0003	0.8117	0.0306	0.9929
	rs339991	A	G	-0.0125	0.4201	0.0017	3.514e-13	A	G	-0.0237	0.433	0.0237	0.3176
	rs34184235	T	C	-0.0115	0.4353	0.0019	2.143e-09	T	C	0.0017	0.4269	0.0235	0.9419
	rs34234296	A	G	-0.0145	0.3876	0.002	2.011e-13	A	G	-0.0042	0.3786	0.0245	0.8638
	rs34517439	A	C	0.0391	0.1168	0.003	3.403e-39	A	C	0.0121	0.1193	0.0363	0.7388
	rs34811474	A	G	-0.0293	0.2224	0.0023	8.504e-38	A	G	-0.0201	0.2288	0.0275	0.4647
	rs349088	A	C	-0.013	0.4777	0.0017	3.501e-14	A	C	0.0453	0.4905	0.0232	0.05075
	rs35408866	A	G	0.0159	0.1339	0.0028	1.502e-08	A	G	-0.042	0.1303	0.035	0.2309
	rs35483388	T	C	0.0125	0.3794	0.002	2.607e-10	T	C	0.0093	0.3907	0.0239	0.696
	rs355777	C	G	0.0151	0.3984	0.0017	2.129e-18	C	G	0.0416	0.4058	0.0236	0.07807
	rs35867081	A	G	0.015	0.4871	0.0019	6.648e-15	A	G	0.0134	0.4939	0.0234	0.5666
	rs35949039	T	G	-0.0215	0.1056	0.0031	6.297e-12	T	G	-0.0326	0.1182	0.0367	0.3749
	rs3764625	T	G	0.0096	0.3989	0.0017	2.422e-08	T	G	0.011	0.4186	0.0236	0.6403
	rs3764835	A	G	-0.013	0.1505	0.0024	3.841e-08	A	G	-0.0259	0.153	0.0327	0.4281
	rs3770890	T	G	-0.0297	0.9725	0.0053	2.103e-08	T	G	-0.0911	0.973	0.073	0.2119
	rs3806114	A	G	-0.012	0.6916	0.0018	1.459e-11	A	G	-0.0075	0.6701	0.0252	0.7649
	rs3808477	T	C	-0.0182	0.274	0.0019	8.726e-22	T	C	0.009	0.2882	0.0256	0.7264
	rs3814883	T	C	0.0227	0.4795	0.0017	1.471e-40	T	C	0.0056	0.4786	0.0235	0.812
	rs3825061	T	C	0.014	0.3863	0.0017	6.149e-16	T	C	0.0228	0.3918	0.0238	0.3383
	rs3902951	T	G	-0.0134	0.7691	0.0019	2.883e-12	T	G	-0.0289	0.7423	0.0272	0.2865
	rs3914628	T	C	0.0165	0.8593	0.0023	6.914e-13	T	C	0.0134	0.8522	0.0328	0.6836
	rs3923783	A	C	-0.0222	0.1784	0.0022	4.121e-23	A	C	0.0029	0.1867	0.03	0.923
	rs39654	A	G	-0.0163	0.4513	0.0017	1.745e-21	A	G	-0.0384	0.4611	0.0239	0.1083
	rs40067	A	G	-0.0252	0.1701	0.0023	9.728e-29	A	G	0.0142	0.1745	0.0305	0.6415
	rs4017425	T	C	-0.0118	0.4676	0.0017	2.911e-12	T	C	0.0223	0.4705	0.0233	0.3386
	rs4097319	T	G	0.0107	0.5641	0.0017	4.323e-10	T	G	0.0113	0.5678	0.0236	0.6307
	rs4148155	A	G	0.0192	0.8867	0.0026	1.339e-13	A	G	-0.0719	0.8872	0.0364	0.04803
	rs4240673	T	C	0.0175	0.4545	0.0016	1.584e-26	T	C	0.0399	0.4637	0.0235	0.08972
	rs4256980	C	G	-0.0187	0.3305	0.0017	8.633e-29	C	G	0.0236	0.3497	0.0243	0.3316
	rs4261944	T	G	-0.0119	0.623	0.0017	1.135e-11	T	G	-0.0193	0.6304	0.0241	0.4224
	rs4267103	T	C	-0.015	0.8067	0.0024	5.541e-10	T	C	-0.0374	0.8224	0.0303	0.2174
	rs427943	A	C	-0.0177	0.4288	0.0017	3.603e-25	A	C	0.0082	0.4416	0.0235	0.7264
	rs4286488	A	G	0.0121	0.7608	0.002	1.704e-09	A	G	0.0162	0.7567	0.0274	0.5548
	rs429358	T	C	0.0257	0.8459	0.0026	2.599e-22	T	C	-0.0248	0.8422	0.0319	0.4382
	rs4303732	T	C	0.0169	0.6137	0.0017	1.264e-22	T	C	-0.0222	0.6047	0.0237	0.3487
	rs4307239	A	G	-0.0115	0.5361	0.0017	1.473e-11	A	G	-0.0496	0.5404	0.0233	0.03345
	rs4430672	T	C	0.0124	0.1958	0.0021	5.003e-09	T	C	0.012	0.2064	0.0289	0.6788
	rs4482463	A	C	-0.031	0.917	0.0031	4.848e-23	A	C	-0.0477	0.9057	0.043	0.2673
	rs45486197	A	G	0.0279	0.0635	0.004	1.801e-12	A	G	0.0632	0.0636	0.0494	0.201
	rs4572998	T	C	0.0098	0.5296	0.0017	1.144e-08	T	C	-0.0255	0.5188	0.0232	0.2718
	rs4653017	T	C	0.0118	0.6679	0.0018	1.11e-10	T	C	-0.0024	0.6821	0.0251	0.9225
	rs4655141	T	C	-0.0173	0.8362	0.0022	6.198e-15	T	C	0.0001	0.8346	0.0312	0.9986
	rs4671328	T	G	0.0214	0.4496	0.0017	3.422e-36	T	G	0.0003	0.455	0.0234	0.9898
	rs4700608	T	C	-0.0155	0.5236	0.0017	4.324e-20	T	C	-0.0071	0.5126	0.0232	0.7592
	rs4721089	T	C	0.0167	0.783	0.0023	5.596e-13	T	C	0.0486	0.7727	0.0279	0.08181
	rs4740383	A	G	0.0131	0.4185	0.0018	7.028e-14	A	G	0.0244	0.4153	0.0237	0.3042
	rs4740619	T	C	0.0189	0.5436	0.0016	3.147e-31	T	C	0.0304	0.5546	0.0233	0.1926
	rs474605	A	G	-0.0125	0.4679	0.0017	2.717e-13	A	G	-0.0036	0.5006	0.0239	0.8816
	rs478707	T	C	-0.015	0.2032	0.0024	1.983e-10	T	C	0.0301	0.1898	0.0296	0.3102
	rs4812405	A	C	-0.0202	0.0763	0.0033	1.279e-09	A	C	-0.0466	0.0717	0.0452	0.3028
	rs4813619	T	G	-0.0106	0.5305	0.0018	1.695e-09	T	G	0.0016	0.5174	0.0234	0.9442
	rs4858193	T	C	0.0133	0.7199	0.0019	2.444e-12	T	C	0.0176	0.7135	0.0257	0.4933
	rs4864201	T	C	0.0137	0.3471	0.0017	4.298e-16	T	C	-0.0257	0.3459	0.0243	0.2895
	rs4865796	A	G	-0.0096	0.7044	0.0018	4.211e-08	A	G	-0.0098	0.6865	0.025	0.6963
	rs4880341	T	C	-0.013	0.5725	0.0017	3.059e-14	T	C	-0.0186	0.5665	0.0236	0.4307
	rs4900714	T	G	0.015	0.4776	0.0017	1.001e-18	T	G	0.0054	0.4944	0.0233	0.8157
	rs4906263	C	G	-0.0176	0.6562	0.0018	8.106e-23	C	G	-0.0346	0.6479	0.0244	0.1552
	rs4921301	T	C	-0.0129	0.2127	0.0024	4.033e-08	T	C	-0.0306	0.2068	0.0289	0.2888
	rs4970991	T	C	0.0116	0.2151	0.0021	1.811e-08	T	C	0.004	0.216	0.0283	0.8889
	rs4973618	A	G	-0.0148	0.6623	0.0018	1.252e-16	A	G	0.0329	0.6518	0.0243	0.1762
	rs4981693	A	G	0.0202	0.7743	0.002	7.894e-24	A	G	-0.0287	0.7611	0.0272	0.2917
	rs4986044	T	C	-0.0177	0.455	0.0016	1.269e-27	T	C	-0.0491	0.4541	0.0232	0.03423
	rs4988235	A	G	0.0124	0.7206	0.0017	7.094e-13	A	G	0.0218	0.7085	0.0285	0.444
	rs543874	A	G	-0.0479	0.7786	0.002	3.06e-125	A	G	0.0415	0.7867	0.0282	0.1417
	rs55966114	T	C	0.0146	0.1885	0.0024	2.47e-09	T	C	-0.0049	0.1904	0.0295	0.868
	rs56133507	T	G	-0.0131	0.8065	0.0024	4.305e-08	T	G	-0.02	0.8052	0.0293	0.4953
	rs56151256	A	C	0.0166	0.7555	0.0022	6.187e-14	A	C	0.009	0.7547	0.0269	0.7372
	rs56161855	A	T	-0.0233	0.8678	0.0028	1.408e-16	A	T	0.0547	0.8617	0.0336	0.1042
	rs56211164	A	G	-0.0128	0.2395	0.0022	8.9e-09	A	G	0.0567	0.2345	0.0273	0.0379
	rs56862898	A	T	0.0132	0.7954	0.0024	2.35e-08	A	T	-0.0197	0.7995	0.029	0.4964
	rs570463	A	C	-0.0121	0.3266	0.0018	4.33e-11	A	C	-0.0113	0.3084	0.0251	0.6527
	rs57989773	T	C	-0.0142	0.7576	0.0023	5.63e-10	T	C	-0.0283	0.7696	0.0284	0.3189
	rs587271	T	C	0.012	0.69	0.0018	6.208e-11	T	C	0.0557	0.6758	0.0264	0.03452
	rs592483	T	C	-0.0137	0.5933	0.0017	1.525e-16	T	C	0.0156	0.564	0.0235	0.5082
	rs59302296	A	T	0.0217	0.0991	0.0032	9.124e-12	A	T	0.0009	0.1017	0.0384	0.9813
	rs6010784	T	C	0.0106	0.5062	0.0016	6.906e-11	T	C	-0.0023	0.4951	0.0231	0.9219
	rs61740466	A	G	-0.0142	0.2346	0.0022	2.24e-10	A	G	0.033	0.2369	0.0273	0.226
	rs61813324	T	C	0.0289	0.1312	0.0028	3.196e-24	T	C	-0.0648	0.1332	0.0353	0.06624
	rs61828641	A	G	0.0223	0.1092	0.003	2.492e-13	A	G	0.0082	0.1088	0.037	0.8242
	rs62176243	A	T	0.0148	0.7571	0.0022	2.411e-11	A	T	0.015	0.7457	0.0267	0.5735
	rs6265	T	C	-0.0413	0.1836	0.0021	7.399e-89	T	C	0.0022	0.1883	0.0296	0.941
	rs6443750	T	C	-0.0152	0.1994	0.0021	7.252e-13	T	C	0.0701	0.2057	0.0314	0.02556
	rs6445258	T	C	0.0131	0.207	0.0023	2.477e-08	T	C	-0.0189	0.2181	0.0295	0.5226
	rs6463489	T	C	0.0167	0.0959	0.0026	2.504e-10	T	C	-0.0533	0.1118	0.0378	0.1585
	rs6468266	A	T	-0.0113	0.4176	0.0017	7.708e-11	A	T	-0.0496	0.3954	0.0238	0.03727
	rs6470144	T	G	0.0098	0.6503	0.0018	3.055e-08	T	G	-0.0222	0.646	0.0241	0.3573
	rs647248	A	G	0.0108	0.5426	0.0017	3.963e-10	A	G	-0.0325	0.5194	0.0234	0.166
	rs6493498	T	C	0.0137	0.4465	0.0016	4.838e-17	T	C	-0.0079	0.4419	0.0234	0.7347
	rs650198	T	C	-0.0137	0.7294	0.0019	6.425e-13	T	C	0.0021	0.7151	0.026	0.9359
	rs6512302	C	G	0.0134	0.7391	0.002	1.522e-11	C	G	-0.0116	0.7323	0.0267	0.6642
	rs6539064	C	G	0.0194	0.7468	0.0019	1.135e-23	C	G	-0.0573	0.7503	0.0268	0.03228
	rs6545714	A	G	-0.0194	0.6112	0.0016	4.013e-32	A	G	0.004	0.5997	0.0237	0.866
	rs6556301	T	G	-0.0113	0.3707	0.0017	8.137e-11	T	G	-0.0073	0.3639	0.0241	0.7628
	rs6567160	T	C	-0.0552	0.7518	0.0019	7.82e-184	T	C	0.0695	0.7601	0.0271	0.01041
	rs657452	A	G	0.0188	0.4042	0.0016	3.172e-30	A	G	-0.0052	0.3852	0.0238	0.8282
	rs6591407	A	C	-0.0124	0.1984	0.0021	3.583e-09	A	C	-0.0105	0.1842	0.03	0.7262
	rs6607337	T	C	-0.0124	0.2978	0.0019	2.548e-11	T	C	0.0082	0.2917	0.0258	0.7507
	rs6656785	A	G	-0.0178	0.6125	0.0016	3.056e-27	A	G	-0.0555	0.62	0.024	0.02068
	rs66595146	A	C	0.0135	0.6291	0.002	9.093e-12	A	C	0.0181	0.6243	0.024	0.4496
	rs6661316	T	C	0.012	0.5893	0.0016	1.721e-13	T	C	0.0165	0.573	0.0234	0.4815
	rs6696828	C	G	0.012	0.2976	0.0018	6.415e-11	C	G	0.0145	0.2938	0.0254	0.5697
	rs6710091	C	G	0.0103	0.6655	0.0018	5.778e-09	C	G	-0.0517	0.6427	0.0242	0.03276
	rs6716898	A	G	0.0127	0.4873	0.0019	2.33e-11	A	G	0.0452	0.4872	0.0233	0.05183
	rs6720868	T	C	0.0154	0.3083	0.0018	1.824e-17	T	C	-0.0039	0.317	0.025	0.8767
	rs6725931	T	C	0.0187	0.8483	0.0024	2.297e-15	T	C	0.0573	0.8543	0.0334	0.08661
	rs6783054	A	C	0.0099	0.5028	0.0017	6.22e-09	A	C	0.0349	0.4926	0.0233	0.135
	rs6803161	T	C	0.0107	0.3945	0.0019	2.705e-08	T	C	0.0133	0.3858	0.024	0.5786
	rs6804842	A	G	-0.0141	0.4301	0.0016	7.57e-18	A	G	0.0128	0.4207	0.0234	0.5833
	rs6850421	A	G	0.0113	0.4564	0.0019	3.657e-09	A	G	-0.003	0.4592	0.0234	0.8978
	rs687339	T	C	0.0188	0.7697	0.0019	4.317e-22	T	C	0.005	0.7736	0.0276	0.8565
	rs6881799	A	T	-0.0102	0.3988	0.0017	3.959e-09	A	T	-0.0066	0.3854	0.0239	0.7814
	rs6882366	T	C	-0.0131	0.3959	0.0017	4.387e-14	T	C	-0.0053	0.3888	0.0238	0.8248
	rs6886072	T	C	-0.01	0.4665	0.0017	4.125e-09	T	C	-0.0275	0.4781	0.0232	0.2357
	rs6888194	T	C	-0.0127	0.8443	0.0023	3.583e-08	T	C	0.0269	0.8431	0.0319	0.3984
	rs6890310	A	G	-0.0119	0.2923	0.0019	3.287e-10	A	G	-0.0241	0.2882	0.0257	0.3485
	rs6909685	T	C	-0.0149	0.3295	0.0018	2.782e-16	T	C	0.0373	0.326	0.0249	0.1336
	rs6915002	T	C	0.0099	0.4113	0.0017	8.71e-09	T	C	0.0222	0.4083	0.0237	0.3487
	rs6921533	T	C	0.0104	0.2933	0.0018	1.374e-08	T	C	0.0218	0.2923	0.0257	0.3962
	rs6922607	A	G	-0.013	0.808	0.0022	1.851e-09	A	G	-0.015	0.8093	0.0295	0.6098
	rs6950388	A	G	0.0135	0.7782	0.0022	1.588e-09	A	G	0.0321	0.7747	0.0285	0.2608
	rs698147	A	G	0.0116	0.447	0.0017	9.672e-12	A	G	0.0307	0.4564	0.0232	0.1859
	rs7024334	T	G	0.0135	0.2254	0.002	4.708e-12	T	G	0.0015	0.2282	0.0281	0.957
	rs7025938	C	G	-0.0162	0.6798	0.0018	1.47e-19	C	G	-0.0161	0.6806	0.0249	0.518
	rs7030297	A	G	-0.0102	0.4885	0.0017	2.072e-09	A	G	0.0151	0.4865	0.0232	0.5163
	rs7070670	T	C	-0.0126	0.3228	0.0021	7.143e-10	T	C	-0.0211	0.3319	0.0249	0.3971
	rs7084454	A	G	0.0198	0.3086	0.0018	4.505e-27	A	G	0.0311	0.3289	0.0247	0.208
	rs7102454	T	C	-0.0168	0.6437	0.0018	3.839e-21	T	C	0.0037	0.6524	0.0242	0.8774
	rs7124681	A	C	0.0257	0.4162	0.0016	3.956e-55	A	C	-0.0099	0.4116	0.0235	0.6734
	rs7138803	A	G	0.0297	0.387	0.0017	3.095e-71	A	G	-0.013	0.381	0.0238	0.5843
	rs7144011	T	G	0.0263	0.2334	0.002	2.374e-40	T	G	0.0236	0.2106	0.0285	0.4069
	rs7161194	A	G	0.019	0.3437	0.0019	2.23e-24	A	G	-0.0472	0.3444	0.0269	0.07989
	rs7171864	A	G	0.0132	0.6935	0.0017	2.6e-14	A	G	0.0114	0.6625	0.0249	0.6474
	rs7172627	A	G	-0.0114	0.523	0.0017	1.813e-11	A	G	-0.0261	0.5295	0.0233	0.2621
	rs7206608	C	G	-0.013	0.6751	0.0018	1.202e-12	C	G	0.0074	0.6759	0.0247	0.7646
	rs7245985	T	G	0.0119	0.7956	0.0021	1.876e-08	T	G	-0.0081	0.8011	0.0292	0.7808
	rs7258722	A	T	-0.02	0.4131	0.0017	1.806e-30	A	T	-0.0187	0.4046	0.0236	0.4291
	rs72649373	T	C	-0.0167	0.8619	0.0028	3.203e-09	T	C	-0.0361	0.8577	0.0338	0.2851
	rs72673947	A	G	-0.0223	0.8902	0.0031	4.106e-13	A	G	-0.0183	0.8998	0.0459	0.6904
	rs73213484	A	T	0.0208	0.8565	0.0027	2.043e-14	A	T	0.0185	0.8577	0.0333	0.5782
	rs73225274	A	G	-0.0156	0.8649	0.0028	2.326e-08	A	G	0.0041	0.871	0.0347	0.9071
	rs7323	C	G	-0.0166	0.268	0.0019	2.179e-18	C	G	0.0358	0.2852	0.0255	0.1609
	rs7334078	T	C	0.0139	0.7316	0.0019	1.452e-13	T	C	0.0104	0.7218	0.0259	0.6875
	rs7357754	A	G	-0.012	0.4985	0.0017	1.814e-12	A	G	-0.0043	0.4955	0.0233	0.854
	rs73985439	A	C	-0.0131	0.6914	0.0021	1.839e-10	A	C	0.027	0.6998	0.0253	0.2871
	rs742748	T	C	-0.0113	0.5864	0.0017	1.13e-11	T	C	0.049	0.5819	0.0237	0.0385
	rs74887628	A	G	0.0305	0.0339	0.0054	1.758e-08	A	G	0.0348	0.0325	0.0687	0.6121
	rs7498665	A	G	-0.0285	0.6179	0.0017	1.139e-66	A	G	-0.0458	0.5989	0.0237	0.05301
	rs750090	T	C	0.0113	0.6258	0.0018	2.496e-10	T	C	0.0144	0.6422	0.0244	0.5555
	rs7512146	T	G	-0.0097	0.5272	0.0017	1.286e-08	T	G	0.0143	0.499	0.0234	0.5404
	rs7534091	A	G	-0.012	0.7182	0.0018	6.65e-11	A	G	-0.0441	0.7403	0.0263	0.09396
	rs7561278	T	C	0.0169	0.7668	0.0021	4.89e-16	T	C	-0.0231	0.7834	0.0285	0.4182
	rs756717	A	G	-0.0134	0.394	0.0017	2.383e-15	A	G	0.0148	0.3983	0.024	0.538
	rs7588437	A	G	-0.0165	0.3664	0.0017	2.321e-22	A	G	-0.0227	0.3526	0.0244	0.3507
	rs7593917	A	G	-0.0115	0.4535	0.0016	9.671e-13	A	G	-0.0105	0.4564	0.0233	0.6533
	rs7599312	A	G	-0.0182	0.2737	0.0018	1.521e-23	A	G	0.0364	0.2728	0.0263	0.1659
	rs7616009	A	G	-0.0157	0.1595	0.0024	4.331e-11	A	G	0.0132	0.1477	0.0326	0.6853
	rs7631156	A	G	0.0215	0.3091	0.0018	3.329e-32	A	G	0.0008	0.3125	0.025	0.9754
	rs7640424	T	C	-0.0135	0.3106	0.0018	1.226e-14	T	C	-0.031	0.3018	0.0253	0.2196
	rs765125	T	C	-0.0098	0.5855	0.0017	1.268e-08	T	C	-0.015	0.5824	0.0235	0.5243
	rs765875	T	C	-0.0132	0.4689	0.0017	1.077e-14	T	C	0.0454	0.4875	0.0231	0.04951
	rs76638898	A	G	-0.0376	0.0234	0.0065	8.148e-09	A	G	0.0171	0.0245	0.0805	0.8315
	rs768023	A	G	0.0161	0.6033	0.0016	1.127e-22	A	G	0.0432	0.623	0.0243	0.0756
	rs7685048	T	C	-0.0101	0.4742	0.0017	2.341e-09	T	C	-0.022	0.4703	0.0232	0.3436
	rs7685628	A	T	0.0101	0.4014	0.0017	6.145e-09	A	T	0.047	0.4003	0.0237	0.04759
	rs76942203	A	G	0.0263	0.0587	0.0041	9.078e-11	A	G	-0.1202	0.0555	0.0507	0.01779
	rs7696649	A	G	0.0116	0.278	0.0019	4.725e-10	A	G	-0.0005	0.2925	0.0254	0.983
	rs7713317	A	G	-0.0166	0.7198	0.0018	1.959e-20	A	G	0.0524	0.7139	0.0256	0.0409
	rs7715256	T	G	-0.0158	0.5644	0.0016	3.978e-22	T	G	0.0337	0.5742	0.0234	0.1494
	rs77165542	T	C	-0.0939	0.0341	0.0053	1.505e-70	T	C	-0.0532	0.0315	0.0715	0.4564
	rs7727781	T	C	0.0093	0.5164	0.0017	4.272e-08	T	C	-0.0451	0.5192	0.0233	0.05336
	rs7730004	T	C	0.0139	0.6614	0.0018	1.461e-14	T	C	0.0206	0.6729	0.0248	0.4061
	rs7734385	A	G	-0.0101	0.4449	0.0016	6.084e-10	A	G	0.0093	0.4342	0.0233	0.6913
	rs77432547	A	G	-0.017	0.7229	0.0021	1.44e-15	A	G	-0.0003	0.7277	0.026	0.9899
	rs7760482	A	G	-0.0102	0.6159	0.0018	6.248e-09	A	G	0.0052	0.6321	0.0241	0.8308
	rs7774	A	C	0.0128	0.3197	0.0021	4.223e-10	A	C	-0.0348	0.3119	0.03	0.2451
	rs7802342	T	G	-0.0124	0.7048	0.0019	6.233e-11	T	G	-0.0098	0.7088	0.0259	0.7038
	rs7842934	T	C	-0.0178	0.9211	0.0031	1.548e-08	T	C	-0.0324	0.9339	0.0466	0.4876
	rs7861160	T	C	0.0095	0.5941	0.0017	3.678e-08	T	C	-0.0009	0.6035	0.0237	0.9703
	rs7893571	T	G	0.0125	0.6736	0.0018	5.832e-12	T	G	0.0437	0.6614	0.0249	0.07927
	rs7899106	A	G	-0.0327	0.9496	0.0037	1.719e-18	A	G	0.0411	0.9522	0.0545	0.4512
	rs7903146	T	C	-0.0178	0.2787	0.0018	1.665e-23	T	C	0.0093	0.2809	0.0257	0.7173
	rs7907470	A	G	-0.0177	0.9161	0.0031	7.355e-09	A	G	0.0561	0.8933	0.0426	0.188
	rs79113395	A	G	-0.02	0.266	0.0022	2.033e-20	A	G	0.0383	0.2576	0.0314	0.2229
	rs79186842	A	G	0.0202	0.8597	0.0028	2.596e-13	A	G	-0.0003	0.8503	0.0327	0.9915
	rs7944782	T	G	-0.0144	0.5016	0.0017	3.61e-17	T	G	0.001	0.4927	0.0237	0.965
	rs79780963	T	C	0.0244	0.0804	0.0035	2.632e-12	T	C	-0.0691	0.0811	0.0426	0.1047
	rs79906980	T	C	0.0158	0.1555	0.0026	1.691e-09	T	C	0.0781	0.1555	0.0321	0.01502
	rs805412	A	G	-0.0098	0.4337	0.0017	1.144e-08	A	G	0.0218	0.4209	0.0234	0.351
	rs8057911	T	C	0.0125	0.234	0.0023	3.658e-08	T	C	-0.0046	0.2281	0.0281	0.8687
	rs8097672	A	T	-0.0209	0.8545	0.0024	3.26e-18	A	T	-0.0443	0.8499	0.0325	0.1733
	rs8122855	A	G	0.0137	0.3377	0.0018	4.108e-14	A	G	0.0374	0.3363	0.0245	0.127
	rs8126575	T	G	0.0152	0.8673	0.0025	5.879e-10	T	G	0.0147	0.8636	0.0348	0.6723
	rs8134638	T	C	-0.0133	0.6273	0.002	1.574e-11	T	C	0.0196	0.6139	0.0238	0.4115
	rs8181823	A	C	-0.0125	0.2344	0.002	4.363e-10	A	C	-0.0083	0.2501	0.027	0.7594
	rs845084	A	G	0.0136	0.2666	0.0019	3.219e-12	A	G	0.0186	0.2633	0.0265	0.4818
	rs852056	T	C	0.0123	0.2538	0.0019	2.145e-10	T	C	-0.003	0.2399	0.0272	0.9121
	rs865809	A	G	0.0124	0.2246	0.002	6.502e-10	A	G	0.0062	0.2297	0.0277	0.8222
	rs879620	T	C	0.0226	0.5966	0.0017	8.449e-39	T	C	0.0182	0.6059	0.0239	0.4457
	rs889398	T	C	-0.0195	0.4151	0.0016	3.234e-32	T	C	-0.0063	0.4193	0.0236	0.788
	rs891387	T	C	0.0208	0.4951	0.0017	9.256e-35	T	C	0.0059	0.499	0.0232	0.8012
	rs895330	C	G	0.0196	0.806	0.0022	1.588e-19	C	G	0.018	0.7996	0.0294	0.5398
	rs900144	T	C	0.0148	0.5784	0.0017	1.526e-18	T	C	0.0127	0.5475	0.0235	0.5873
	rs925018	C	G	-0.013	0.6665	0.0017	4.328e-14	C	G	0.0007	0.6855	0.025	0.9787
	rs9294260	A	G	0.014	0.4689	0.0016	8.161e-18	A	G	-0.0175	0.4775	0.0233	0.4528
	rs9299	T	C	0.0119	0.6447	0.0018	1.869e-11	T	C	0.0044	0.6429	0.0241	0.856
	rs930295	A	C	0.0208	0.1548	0.0023	2.03e-19	A	C	-0.009	0.1664	0.0314	0.7738
	rs9304665	A	T	0.023	0.7423	0.002	2.203e-31	A	T	-0.0056	0.7481	0.0279	0.8401
	rs9320823	T	C	-0.0165	0.4118	0.0017	2.073e-21	T	C	-0.0391	0.3958	0.0237	0.09921
	rs935166	A	G	-0.0152	0.4948	0.0019	8.691e-16	A	G	-0.0201	0.5005	0.0233	0.3889
	rs9370410	A	G	0.0105	0.7293	0.0019	2.584e-08	A	G	0.0171	0.7185	0.0258	0.5069
	rs9375702	T	C	-0.0106	0.6785	0.0018	5.522e-09	T	C	-0.0219	0.6884	0.0253	0.3865
	rs942066	A	G	-0.0202	0.373	0.002	2.356e-24	A	G	0.0082	0.3624	0.0243	0.7345
	rs9458814	T	C	-0.0112	0.7708	0.002	2.328e-08	T	C	0.0023	0.764	0.0273	0.9339
	rs946824	T	C	0.0197	0.1355	0.0025	4.823e-15	T	C	-0.0057	0.1366	0.0357	0.8726
	rs9478496	T	C	-0.0157	0.8453	0.0023	8.169e-12	T	C	-0.0435	0.8336	0.0312	0.1625
	rs9512648	A	G	0.0095	0.4741	0.0017	4.113e-08	A	G	-0.0207	0.4789	0.0234	0.3759
	rs9522183	T	G	-0.0135	0.5492	0.0019	2.1e-12	T	G	-0.0085	0.5475	0.0236	0.7177
	rs9527895	T	C	-0.0158	0.819	0.0023	3.693e-12	T	C	0.0345	0.8389	0.0317	0.277
	rs9531786	C	G	-0.0111	0.3715	0.0018	4.111e-10	C	G	-0.0177	0.3521	0.0244	0.4684
	rs9559022	A	G	-0.0121	0.8156	0.0022	4.863e-08	A	G	0.0277	0.8268	0.031	0.3711
	rs9569777	T	G	-0.0201	0.1865	0.0021	3.43e-21	T	G	0.0337	0.1762	0.0305	0.2684
	rs9595908	T	C	0.0154	0.6427	0.0017	3.734e-20	T	C	-0.0048	0.6218	0.0239	0.8394
	rs9599161	T	C	0.0098	0.57	0.0016	2.324e-09	T	C	-0.0117	0.5894	0.0236	0.621
	rs9603697	T	C	0.0134	0.3184	0.0018	1.689e-13	T	C	-0.0399	0.3243	0.0247	0.1071
	rs962796	T	C	0.014	0.1937	0.0021	1.88e-11	T	C	-0.0085	0.2082	0.0285	0.7669
	rs9816226	A	T	-0.0315	0.1755	0.0021	1.447e-50	A	T	-0.0058	0.1814	0.03	0.8474
	rs9818122	T	C	-0.0228	0.7933	0.002	3.966e-30	T	C	0.0377	0.792	0.0285	0.1857
	rs9826775	A	G	0.0155	0.8513	0.0024	6.614e-11	A	G	0.0207	0.8569	0.0332	0.5327
	rs9827823	T	C	0.0182	0.8552	0.0023	3.39e-15	T	C	0.0095	0.8564	0.0331	0.7746
	rs9926784	T	C	0.0237	0.8007	0.0021	1.084e-30	T	C	-0.0288	0.8171	0.0299	0.3356
	rs9937053	A	G	0.0721	0.4372	0.0016	1e-200	A	G	-0.0054	0.4328	0.0234	0.8186
	rs9944219	A	G	-0.0119	0.6044	0.0017	8.137e-13	A	G	0.0011	0.6141	0.0239	0.9632
	rs994596	T	C	0.013	0.3247	0.0018	1.055e-12	T	C	0.0315	0.3212	0.0248	0.2047
	rs9951619	T	G	-0.0152	0.2239	0.0019	2.332e-15	T	G	0.0278	0.2334	0.028	0.3207
Smoking	rs10052591	T	C	0.00839979	0.573358	0.00140216	2.1e-09	T	C	-0.0146	0.572	0.0233	0.5324
	rs10226228	A	G	-0.0114099	0.62964	0.00143702	2e-15	A	G	0.0368	0.6362	0.0241	0.1264
	rs10282292	C	T	0.00896219	0.361838	0.0014469	5.9e-10	C	T	0.0265	0.357	0.0241	0.2712
	rs1050847	C	T	0.00797046	0.425845	0.00140503	1.4e-08	C	T	-0.039	0.4448	0.0237	0.1002
	rs10823968	A	T	0.00813544	0.632969	0.00145258	2.1e-08	A	T	0.0079	0.6278	0.0243	0.7447
	rs10879871	T	G	-0.00957988	0.343436	0.00145803	5e-11	T	G	-0.0394	0.3438	0.0247	0.1116
	rs10918701	G	A	0.00802389	0.372247	0.00143191	2.1e-08	G	A	0.0328	0.3764	0.024	0.1716
	rs11210229	A	G	0.011702	0.383666	0.00142273	2e-16	A	G	0.0047	0.3968	0.0239	0.845
	rs112282219	G	A	-0.0231662	0.958949	0.00350418	3.8e-11	G	A	-0.0149	0.9571	0.0574	0.7951
	rs11255908	T	G	-0.0100713	0.743485	0.00158809	2.3e-10	T	G	-0.009	0.7564	0.027	0.738
	rs113382419	C	A	-0.0282339	0.889325	0.00221376	3e-37	C	A	-0.0664	0.8969	0.0385	0.08467
	rs11768481	C	A	0.00901238	0.666168	0.00147464	9.9e-10	C	A	-0.0295	0.6718	0.0256	0.2493
	rs11783093	C	T	0.01571	0.838811	0.00189655	1.2e-16	C	T	0.0108	0.8482	0.0324	0.7397
	rs11861214	G	T	0.00945079	0.78364	0.00168455	2e-08	G	T	-0.0419	0.7715	0.0276	0.1299
	rs11948770	T	C	-0.0102364	0.768248	0.00164524	4.9e-10	T	C	0.0075	0.7681	0.0275	0.7863
	rs12202536	A	G	-0.00823391	0.512754	0.00138601	2.8e-09	A	G	0.0128	0.5188	0.0232	0.5813
	rs1221148	C	G	0.00916504	0.587062	0.00140711	7.3e-11	C	G	-0.0157	0.5832	0.0235	0.5029
	rs12244388	G	A	-0.0132503	0.661124	0.00146413	1.4e-19	G	A	0.025	0.6587	0.0244	0.3043
	rs1246265	T	C	-0.00886526	0.30456	0.00150907	4.2e-09	T	C	-0.0417	0.3118	0.0252	0.09829
	rs12481282	G	C	-0.00894356	0.722343	0.00154935	7.8e-09	G	C	-0.0267	0.7254	0.026	0.3039
	rs12623702	A	G	-0.00977238	0.613375	0.00142787	7.7e-12	A	G	-0.0561	0.6126	0.024	0.01935
	rs12708665	A	G	-0.0090871	0.284632	0.00153886	3.5e-09	A	G	-0.011	0.2946	0.0255	0.6659
	rs12831617	C	T	-0.00918459	0.764305	0.00163314	1.9e-08	C	T	-0.0082	0.7763	0.0279	0.7701
	rs12967855	A	G	0.0081887	0.331225	0.00147934	3.1e-08	A	G	-0.0038	0.3394	0.0251	0.8794
	rs13009008	A	G	0.00863272	0.327713	0.00147329	4.6e-09	A	G	0.0076	0.3323	0.0247	0.759
	rs13016665	C	A	-0.00848745	0.576725	0.0014118	1.8e-09	C	A	0.0003	0.5738	0.0236	0.991
	rs13153393	A	G	-0.0137451	0.883937	0.00217329	2.5e-10	A	G	-0.0378	0.8865	0.0367	0.3037
	rs13296519	G	T	-0.00970128	0.606385	0.00141888	8.1e-12	G	T	-0.0018	0.6114	0.0239	0.9398
	rs136233	A	G	-0.00995614	0.809084	0.00176918	1.8e-08	A	G	-0.0283	0.8012	0.0291	0.3303
	rs147412694	G	A	-0.0115726	0.850009	0.00194865	2.9e-09	G	A	-0.028	0.8609	0.0339	0.4095
	rs17309874	G	A	-0.0112899	0.740357	0.00158234	9.7e-13	G	A	-0.0085	0.7356	0.0263	0.7466
	rs17553262	A	C	-0.0127323	0.884605	0.00218148	5.3e-09	A	C	0.01	0.8913	0.0391	0.799
	rs17576594	G	A	0.0109502	0.7235	0.00155159	1.7e-12	G	A	0.0155	0.7181	0.0257	0.5462
	rs1922018	C	T	0.0100328	0.364422	0.00143771	3e-12	C	T	-0.0193	0.3713	0.024	0.421
	rs1931263	G	T	-0.00760874	0.510321	0.0013858	4e-08	G	T	-0.0176	0.5173	0.0232	0.4489
	rs1933270	T	G	0.00921831	0.363726	0.00143808	1.5e-10	T	G	-0.0142	0.371	0.0241	0.5541
	rs202645	A	G	-0.0101598	0.202939	0.00172497	3.9e-09	A	G	0.0064	0.2002	0.0291	0.8258
	rs2062882	G	A	-0.0081103	0.586782	0.00141998	1.1e-08	G	A	0.0294	0.5792	0.0236	0.2122
	rs2254710	C	A	0.00899636	0.236356	0.00163085	3.5e-08	C	A	0.0238	0.248	0.0271	0.3812
	rs245774	A	G	-0.00901601	0.271691	0.00155972	7.4e-09	A	G	-0.0163	0.2772	0.0261	0.5311
	rs2675638	G	A	0.00849857	0.58057	0.00140017	1.3e-09	G	A	0.0291	0.5752	0.0234	0.2139
	rs2838834	C	T	-0.00936489	0.699459	0.00151488	6.3e-10	C	T	0.0187	0.707	0.0255	0.4637
	rs28485305	C	T	0.00800666	0.631482	0.00143887	2.6e-08	C	T	-0.0372	0.6194	0.024	0.1202
	rs2867112	T	G	0.0147832	0.834596	0.00188747	4.8e-15	T	G	-0.0006	0.8365	0.0317	0.9859
	rs2890772	G	T	-0.0136979	0.413181	0.00140672	2.1e-22	G	T	-0.0129	0.4074	0.0237	0.5857
	rs2894808	T	A	-0.0152983	0.922121	0.0025912	3.5e-09	T	A	0.0019	0.9189	0.0427	0.9637
	rs317021	T	A	-0.011567	0.814287	0.00179087	1.1e-10	T	A	-0.0205	0.8178	0.0302	0.4983
	rs326341	G	A	0.00943522	0.524943	0.00139247	1.2e-11	G	A	0.0453	0.5362	0.0232	0.05138
	rs329120	C	T	0.00965704	0.580672	0.00140509	6.3e-12	C	T	0.0126	0.5748	0.0234	0.591
	rs34866095	A	G	-0.00857198	0.686187	0.00150558	1.2e-08	A	G	0.0137	0.6922	0.0254	0.5902
	rs348809	A	G	-0.00828381	0.347637	0.00145602	1.3e-08	A	G	-0.0068	0.345	0.0246	0.7821
	rs35169606	T	G	0.00877627	0.612204	0.00144385	1.2e-09	T	G	0.0096	0.6182	0.0246	0.697
	rs35175834	G	A	-0.0164032	0.78844	0.00169847	4.6e-22	G	A	-0.0354	0.7824	0.0281	0.2079
	rs35343344	C	A	0.00918144	0.732713	0.00159594	8.8e-09	C	A	0.0356	0.742	0.0272	0.1894
	rs359243	T	C	-0.00871975	0.392886	0.00142539	9.5e-10	T	C	-0.0387	0.3992	0.024	0.1069
	rs369230	G	T	-0.00908882	0.307565	0.001511	1.8e-09	G	T	-0.0116	0.3087	0.0254	0.6475
	rs3742365	T	C	-0.0107929	0.595136	0.0014159	2.5e-14	T	C	0.0166	0.5988	0.0237	0.4851
	rs3811038	T	C	-0.00954466	0.723852	0.00155745	8.9e-10	T	C	0.0383	0.7178	0.026	0.1405
	rs3896224	A	G	0.00962696	0.585286	0.00141792	1.1e-11	A	G	0.0377	0.5868	0.0236	0.1096
	rs421983	T	C	0.00870743	0.519028	0.00138561	3.3e-10	T	C	0.0045	0.5201	0.0231	0.8449
	rs4391802	A	G	0.0103191	0.707464	0.00152789	1.4e-11	A	G	0.0265	0.7136	0.0257	0.3019
	rs4473348	A	T	-0.0104317	0.249978	0.00159675	6.4e-11	A	T	-0.0131	0.2438	0.0271	0.6279
	rs4543592	T	C	-0.00866243	0.519912	0.0013891	4.5e-10	T	C	-0.0166	0.5324	0.0234	0.4785
	rs4571506	C	T	0.00787701	0.539523	0.00139172	1.5e-08	C	T	0.0056	0.5414	0.0232	0.8097
	rs4671357	T	C	-0.00944175	0.518819	0.00138991	1.1e-11	T	C	-0.0348	0.5158	0.0232	0.1343
	rs4731925	C	T	-0.00829239	0.315607	0.00149022	2.6e-08	C	T	-0.0244	0.3082	0.0253	0.3351
	rs4814873	C	T	0.00971214	0.76659	0.00163637	2.9e-09	C	T	0.0344	0.7643	0.0275	0.2118
	rs4949465	T	C	-0.0116055	0.869552	0.00205788	1.7e-08	T	C	0.0407	0.865	0.034	0.231
	rs4957528	A	C	-0.0101225	0.208497	0.00172212	4.2e-09	A	C	0.007	0.2145	0.0292	0.8102
	rs549845	G	A	0.0112613	0.301161	0.00150857	8.3e-14	G	A	-0.018	0.3047	0.0253	0.4752
	rs57611503	G	A	0.00774344	0.484578	0.00141026	4e-08	G	A	-0.0031	0.4913	0.024	0.8985
	rs6011779	C	T	0.0191152	0.191239	0.00176364	2.3e-27	C	T	-0.0115	0.2031	0.0296	0.6981
	rs60952428	T	C	0.0134109	0.909149	0.00241933	3e-08	T	C	0.0939	0.9125	0.0414	0.02337
	rs6119897	G	A	-0.0128038	0.761716	0.00162704	3.6e-15	G	A	0.0115	0.7503	0.0268	0.6692
	rs61796681	A	T	-0.0134163	0.912365	0.00244752	4.2e-08	A	T	0.0653	0.912	0.0411	0.1118
	rs62098013	G	A	-0.00856663	0.63991	0.00145676	4.1e-09	G	A	-0.018	0.6292	0.0244	0.4598
	rs62135536	C	T	0.0243444	0.968256	0.00396165	8e-10	C	T	0.0715	0.9691	0.0678	0.2916
	rs62155874	A	G	-0.0169073	0.87336	0.00208546	5.2e-16	A	G	-0.0419	0.8772	0.0355	0.2382
	rs62175972	T	C	0.0217461	0.965939	0.00385678	1.7e-08	T	C	0.0094	0.9653	0.0639	0.8835
	rs624833	T	G	0.00928567	0.694697	0.00150361	6.6e-10	T	G	-0.0278	0.6992	0.0253	0.2706
	rs6562474	C	G	0.00836914	0.650606	0.0014611	1e-08	C	G	0.0324	0.6357	0.0241	0.1791
	rs6598539	T	C	-0.00815056	0.488672	0.00138941	4.5e-09	T	C	-0.0223	0.4914	0.0234	0.3401
	rs6741228	T	C	0.00793282	0.433309	0.00140363	1.6e-08	T	C	0.0087	0.432	0.0235	0.7124
	rs67596067	G	A	-0.00887666	0.648812	0.00145843	1.2e-09	G	A	-0.0007	0.6596	0.0247	0.9772
	rs6778080	T	C	0.0111141	0.267372	0.00156621	1.3e-12	T	C	0.0475	0.2676	0.0261	0.06844
	rs6779302	G	T	-0.00875253	0.632921	0.0014392	1.2e-09	G	T	-0.0274	0.6213	0.024	0.2522
	rs6935954	A	G	0.0095817	0.421108	0.00140192	8.2e-12	A	G	0.0322	0.4347	0.0235	0.172
	rs6957896	C	T	-0.00758434	0.503261	0.00138695	4.5e-08	C	T	-0.0064	0.5127	0.0232	0.7831
	rs6962772	A	G	0.011064	0.845551	0.00191645	7.8e-09	A	G	0.0478	0.8444	0.0319	0.1342
	rs7039819	G	A	0.00873433	0.427307	0.00140501	5.1e-10	G	A	0.0285	0.4328	0.0236	0.2284
	rs7077678	C	T	0.00855025	0.623429	0.00143575	2.6e-09	C	T	0.0112	0.6043	0.0238	0.6394
	rs71367545	G	A	-0.0103197	0.790533	0.0017038	1.4e-09	G	A	0.0139	0.7938	0.0288	0.6287
	rs7155595	A	C	-0.00885162	0.674282	0.00148508	2.5e-09	A	C	0.0204	0.6657	0.0247	0.4087
	rs71627581	G	A	0.0132566	0.888811	0.00219871	1.6e-09	G	A	0.0818	0.8874	0.0367	0.02585
	rs72674867	A	T	0.00898766	0.764568	0.00163396	3.8e-08	A	T	0.0436	0.7433	0.0266	0.1019
	rs72678864	G	A	0.0123829	0.828591	0.0018387	1.6e-11	G	A	0.0734	0.834	0.0318	0.02099
	rs7297175	T	C	-0.00811649	0.431355	0.0013992	6.6e-09	T	C	-0.0201	0.4261	0.0234	0.3915
	rs732083	G	A	0.00834823	0.333362	0.00147311	1.5e-08	G	A	0.0503	0.3349	0.0246	0.04097
	rs73220544	A	C	-0.0108189	0.842295	0.0019126	1.5e-08	A	C	-0.0336	0.8319	0.0318	0.2897
	rs7333559	G	A	0.01074	0.211711	0.00170716	3.2e-10	G	A	0.0895	0.2204	0.0286	0.001781
	rs74086911	G	A	0.0148021	0.925459	0.00264197	2.1e-08	G	A	0.0182	0.9248	0.0437	0.6776
	rs7519626	C	T	0.00842015	0.323676	0.00147893	1.2e-08	C	T	0.0495	0.3384	0.0248	0.04567
	rs7528604	G	A	0.00965269	0.565613	0.00140141	5.7e-12	G	A	-0.0161	0.5748	0.0235	0.4936
	rs7553348	G	A	0.00963399	0.437656	0.00139643	5.2e-12	G	A	0.0545	0.438	0.0235	0.02022
	rs7569203	A	C	-0.0107595	0.688725	0.0015002	7.4e-13	A	C	-0.0446	0.6675	0.0247	0.07084
	rs75742406	G	A	0.00961948	0.738854	0.00158486	1.3e-09	G	A	0.0292	0.7291	0.0262	0.2659
	rs76608582	C	A	0.0216317	0.953011	0.00344003	3.2e-10	C	A	0.0174	0.9522	0.0596	0.7702
	rs7766610	C	A	0.0125839	0.182634	0.00179283	2.2e-12	C	A	0.0363	0.1919	0.0297	0.2221
	rs7807019	A	G	-0.0104211	0.540327	0.00139062	6.7e-14	A	G	0.0398	0.5206	0.0234	0.0894
	rs8042134	T	G	-0.00994136	0.541083	0.0014011	1.3e-12	T	G	-0.0062	0.5418	0.0237	0.7932
	rs8042849	C	T	0.0192164	0.34229	0.00146183	1.8e-39	C	T	0.011	0.3514	0.0245	0.6523
	rs860326	C	T	0.00833808	0.427696	0.0014023	2.7e-09	C	T	-0.0321	0.4366	0.0235	0.1713
	rs8614	C	A	-0.0114612	0.817489	0.00179679	1.8e-10	C	A	0.0236	0.8146	0.0302	0.4344
	rs889398	C	T	0.0092407	0.588005	0.00141367	6.3e-11	C	T	0.0063	0.5807	0.0236	0.788
	rs9435340	T	A	0.00834773	0.344234	0.00146424	1.2e-08	T	A	0.0196	0.3399	0.0247	0.427
	rs9842947	C	T	-0.00877189	0.326165	0.00148073	3.1e-09	C	T	0.049	0.3237	0.025	0.04966
	rs986391	G	A	0.0111388	0.366555	0.0014379	9.4e-15	G	A	-0.0133	0.3637	0.0243	0.5849
	rs9919670	G	A	-0.0152438	0.612185	0.00142114	7.6e-27	G	A	-0.0379	0.6038	0.0236	0.1088
LDL-C	rs10195252	T	C	0.0238	0.5818	0.0039	3.81e-08	T	C	-0.0023	0.5919	0.0235	0.9213
	rs10490626	G	A	0.0508	0.92084	0.0069	1.7e-12	G	A	-0.0362	0.9199	0.0424	0.3932
	rs10832962	T	C	0.032	0.719	0.004	6.62e-14	T	C	-0.0038	0.7324	0.0263	0.8842
	rs10893499	A	G	0.0521	0.1438	0.0053	3.86e-21	A	G	-0.0182	0.1337	0.0341	0.5927
	rs10903129	G	A	0.0328	0.5369	0.0037	3.03e-17	G	A	0.0268	0.5574	0.0232	0.2493
	rs10947332	A	G	0.0504	0.1319	0.0056	6.97e-18	A	G	0.0472	0.1143	0.0371	0.2039
	rs112201728	T	C	0.0675	0.05805	0.0104	8.51e-10	T	C	-0.0468	0.0726	0.045	0.2985
	rs11563251	T	C	0.0345	0.1253	0.0062	4.5e-08	T	C	0.011	0.1083	0.0372	0.7674
	rs11591147	G	T	0.497	0.98285	0.018	8.58e-143	G	T	0.1043	0.9846	0.0955	0.2745
	rs1169288	C	A	0.0375	0.3338	0.004	6.45e-21	C	A	-0.007	0.3225	0.0249	0.7781
	rs12066643	C	T	0.0389	0.8813	0.0064	1.06e-08	C	T	-0.0051	0.897	0.0384	0.8946
	rs1250229	C	T	0.0243	0.7889	0.0042	3.13e-08	C	T	-0.0074	0.7406	0.0264	0.7801
	rs12721109	G	A	0.4462	0.98285	0.0183	2.99e-122	G	A	0.0566	0.9769	0.0794	0.4759
	rs12748152	T	C	0.0499	0.07124	0.0066	3.21e-12	T	C	-0.0334	0.0865	0.0411	0.4174
	rs12916	C	T	0.0733	0.4314	0.0038	7.79e-78	C	T	0.0142	0.4019	0.0236	0.548
	rs13206249	G	A	0.0378	0.7836	0.0062	4.53e-08	G	A	0.0092	0.7841	0.0282	0.7454
	rs13277801	C	T	0.0338	0.347	0.0038	3.99e-17	C	T	0.0597	0.3405	0.0244	0.01452
	rs1367117	A	G	0.1186	0.2876	0.004	9.48e-183	A	G	0.0077	0.3424	0.0244	0.7513
	rs1408272	T	G	0.052	0.94723	0.0083	3.68e-09	T	G	-0.0134	0.918	0.0422	0.7507
	rs1564348	C	T	0.0481	0.1451	0.005	2.76e-21	C	T	0.0263	0.1656	0.031	0.3967
	rs16831243	T	C	0.0378	0.1807	0.0055	9.06e-12	T	C	0.0269	0.1147	0.038	0.4792
	rs16891156	C	A	0.0965	0.01847	0.0171	8.23e-09	C	A	0.0176	0.022	0.0793	0.8242
	rs17404153	G	T	0.0336	0.8562	0.0054	1.83e-09	G	T	0.0599	0.8806	0.0356	0.09214
	rs174583	C	T	0.0522	0.6253	0.0038	7e-41	C	T	-0.0092	0.6461	0.0241	0.7044
	rs1800961	C	T	0.0685	0.9657	0.0106	6.03e-10	C	T	0.0456	0.9611	0.0617	0.4597
	rs1801689	C	A	0.1028	0.03694	0.0139	9.81e-12	C	A	-0.0031	0.0285	0.0711	0.9657
	rs1883025	C	T	0.0296	0.7573	0.0044	6.14e-11	C	T	0.0239	0.7435	0.0264	0.3653
	rs2000999	A	G	0.065	0.1847	0.0046	4.22e-41	A	G	-0.0092	0.1948	0.0292	0.7533
	rs2030746	T	C	0.0214	0.3984	0.0038	8.61e-09	T	C	-0.0139	0.4097	0.0235	0.5533
	rs2073547	G	A	0.0485	0.1939	0.0049	1.92e-21	G	A	-0.0088	0.1963	0.0292	0.763
	rs2228603	C	T	0.104	0.92876	0.0072	4.43e-44	C	T	0.1059	0.9225	0.0436	0.01507
	rs2315065	A	C	0.1102	0.08707	0.0158	5.23e-12	A	C	0.008	0.0946	0.0408	0.8443
	rs2328223	C	A	0.0299	0.2493	0.005	5.63e-09	C	A	-0.0735	0.1765	0.031	0.01781
	rs2390536	A	G	0.0223	0.3681	0.0038	2.04e-08	A	G	-0.009	0.3609	0.0241	0.7089
	rs2419604	A	G	0.0302	0.3179	0.004	7.49e-14	A	G	0.0113	0.2887	0.026	0.6643
	rs247616	C	T	0.0547	0.7071	0.0041	2.57e-37	C	T	0.0005	0.6709	0.0246	0.9851
	rs2587534	A	G	0.0391	0.5277	0.0037	8.06e-25	A	G	0.0003	0.5097	0.0236	0.9913
	rs2642438	G	A	0.0352	0.7454	0.0042	7.32e-16	G	A	0.0509	0.7052	0.0254	0.04524
	rs267733	A	G	0.0331	0.8628	0.0053	5.29e-09	A	G	0.0065	0.8427	0.0317	0.8362
	rs2710642	A	G	0.0239	0.6187	0.0038	6.09e-09	A	G	0.0095	0.6822	0.0248	0.7012
	rs2737252	G	A	0.0314	0.7441	0.0041	7.04e-14	G	A	-0.009	0.7135	0.0258	0.7266
	rs2886232	T	C	0.0451	0.1201	0.0064	3.88e-11	T	C	-0.0097	0.1165	0.0379	0.798
	rs2965157	T	C	0.1886	0.97889	0.0112	7.29e-62	T	C	0.0315	0.9671	0.0661	0.6334
	rs314253	T	C	0.0242	0.6649	0.0038	3.44e-10	T	C	-0.0008	0.6392	0.0241	0.9751
	rs3184504	C	T	0.0268	0.5343	0.0038	4.2e-12	C	T	-0.0236	0.5164	0.0231	0.3075
	rs364585	G	A	0.0249	0.6332	0.0038	4.28e-10	G	A	-0.0018	0.6099	0.0237	0.9379
	rs3757354	C	T	0.0382	0.7902	0.0044	2.09e-17	C	T	-0.0224	0.787	0.0283	0.4288
	rs3780181	A	G	0.0445	0.94723	0.0074	1.76e-09	A	G	-0.0503	0.9346	0.0467	0.2815
	rs4253776	G	A	0.0311	0.124	0.0059	3.35e-08	G	A	0.0229	0.1126	0.0365	0.5302
	rs4530754	A	G	0.0275	0.5818	0.0036	3.58e-12	A	G	0.0314	0.5369	0.0232	0.1755
	rs4722551	C	T	0.0391	0.1702	0.0049	3.95e-14	C	T	-0.033	0.163	0.0313	0.292
	rs4942486	T	C	0.0243	0.4617	0.0037	2.26e-11	T	C	0.0218	0.4731	0.0231	0.3453
	rs4970712	C	A	0.0339	0.8061	0.0044	2.46e-13	C	A	-0.0513	0.7824	0.0284	0.07073
	rs5763662	T	C	0.0767	0.02507	0.0121	1.19e-08	T	C	-0.1505	0.0222	0.0781	0.05397
	rs579459	C	T	0.0665	0.215	0.0045	2.42e-44	C	T	0.0177	0.219	0.028	0.5278
	rs6016373	A	G	0.0349	0.6266	0.0037	7.95e-19	A	G	0.0306	0.6067	0.0238	0.1984
	rs6065311	C	T	0.0417	0.4604	0.0036	1.66e-30	C	T	0.0202	0.47	0.0232	0.385
	rs646776	T	C	0.1602	0.7876	0.0044	1e-200	T	C	0.0121	0.7751	0.0276	0.6608
	rs6504872	T	C	0.0274	0.4723	0.0037	3.48e-13	T	C	0.0097	0.4881	0.0232	0.6761
	rs6511720	G	T	0.2209	0.90237	0.0061	1e-200	G	T	-0.061	0.8847	0.0362	0.09181
	rs6544713	T	C	0.0806	0.2942	0.0041	4.84e-83	T	C	0.0115	0.3082	0.025	0.6473
	rs6709904	A	G	0.055	0.8865	0.0085	4.58e-10	A	G	0.0672	0.888	0.037	0.06949
	rs676388	C	T	0.0265	0.4631	0.0039	1.31e-11	C	T	0.0405	0.5061	0.0232	0.08092
	rs6818397	T	G	0.0224	0.4129	0.004	1.68e-08	T	G	0.0254	0.3869	0.0237	0.2845
	rs6882076	C	T	0.0456	0.6662	0.0038	3.31e-31	C	T	-0.0686	0.6361	0.024	0.004247
	rs6909746	C	T	0.0263	0.6082	0.0037	7.86e-11	C	T	-0.0223	0.602	0.0237	0.3465
	rs7254892	G	A	0.4853	0.96834	0.0119	1e-200	G	A	-0.1484	0.9648	0.0637	0.01979
	rs72902576	T	G	0.0933	0.96306	0.0133	9.58e-12	T	G	-0.0795	0.9597	0.059	0.1776
	rs7534572	G	C	0.0407	0.69	0.0058	1.29e-11	G	C	0.0222	0.654	0.0244	0.3645
	rs7551981	T	G	0.0472	0.595	0.0038	1.36e-33	T	G	-0.0392	0.6115	0.0237	0.09901
	rs75687619	T	G	0.1735	0.02375	0.0161	8.05e-24	T	G	0.0686	0.0312	0.0683	0.3152
	rs7640978	C	T	0.0392	0.8945	0.0069	9.84e-09	C	T	-0.0563	0.917	0.0421	0.1807
	rs7832643	T	G	0.0339	0.405	0.0038	2.67e-17	T	G	-0.0528	0.392	0.0237	0.02602
	rs8017377	A	G	0.0303	0.4591	0.0038	2.52e-15	A	G	-0.0194	0.4736	0.0231	0.4007
	rs9875338	G	A	0.027	0.6121	0.0037	2.21e-11	G	A	-0.002	0.6028	0.0236	0.9325
	rs9987289	G	A	0.0714	0.9248	0.0066	8.53e-24	G	A	0.0726	0.8959	0.0388	0.0615
SBP	rs10024506	G	C	0.0162571	0.764228	6.8e-09	0.00278808	G	C	-0.0117	0.7664	0.0275	0.6691
	rs10048404	C	T	0.0143621	0.632753	4.4e-09	0.00245308	C	T	0.0331	0.6275	0.0248	0.1818
	rs1010064	A	C	0.0214506	0.816697	1.1e-12	0.00305861	A	C	0.0155	0.821	0.0302	0.6081
	rs10195405	A	T	0.0156207	0.710035	1.3e-09	0.00260176	A	T	-0.0095	0.7087	0.0255	0.7092
	rs10212058	A	G	0.0175514	0.804737	4.5e-08	0.00298594	A	G	0.0214	0.809	0.0294	0.4666
	rs1051447	C	A	0.0145382	0.296988	4.9e-08	0.00261818	C	A	-0.0016	0.2918	0.0255	0.9506
	rs10775143	C	T	0.0138448	0.430757	8.7e-09	0.00242743	C	T	-0.0136	0.4407	0.0237	0.5669
	rs1077795	A	G	0.0157343	0.735829	6.7e-09	0.00269072	A	G	0.0124	0.7416	0.0267	0.642
	rs10817007	T	G	-0.0234136	0.871701	1.3e-10	0.00353974	T	G	-0.0266	0.8774	0.0352	0.4504
	rs10883543	G	T	-0.0326101	0.111779	1.6e-16	0.00377226	G	T	0.1288	0.1259	0.0385	0.0008344
	rs10977670	A	C	0.0161188	0.354133	1.3e-10	0.00248	A	C	0.0106	0.3609	0.0243	0.6611
	rs11070245	T	G	-0.0149804	0.469866	2.8e-10	0.0023774	T	G	0.0306	0.4762	0.0232	0.1873
	rs11099098	G	T	-0.0385607	0.705966	3.2e-49	0.002601	G	T	-0.0052	0.6878	0.0251	0.8364
	rs11145807	A	G	0.0146353	0.405115	2.1e-08	0.0024232	A	G	0.0198	0.4216	0.0239	0.4063
	rs11146456	A	G	-0.0226455	0.884607	2.5e-09	0.00372256	A	G	0.0413	0.8921	0.0386	0.285
	rs11187838	G	A	0.0249483	0.567903	1.1e-24	0.00238722	G	A	-0.0222	0.5726	0.0234	0.3418
	rs11191580	T	C	0.0516482	0.923344	2.1e-30	0.00443865	T	C	0.0709	0.9185	0.0423	0.09384
	rs113044050	C	T	0.0194716	0.858797	2.7e-08	0.00343247	C	T	-0.0171	0.8494	0.0333	0.6078
	rs113523959	G	A	0.0206222	0.8511	8.2e-09	0.0033558	G	A	0.0104	0.8563	0.0337	0.7577
	rs113605702	G	A	0.0238797	0.9163	3e-09	0.00426976	G	A	0.0008	0.9129	0.0409	0.9848
	rs115262049	A	T	0.0260979	0.910727	6e-10	0.00417696	A	T	0.0354	0.9133	0.0418	0.3967
	rs11605215	G	A	-0.017086	0.80494	1.3e-08	0.00299399	G	A	0.0481	0.792	0.0288	0.0946
	rs11616710	C	T	-0.027068	0.90306	7.8e-10	0.00416427	C	T	0.0197	0.9084	0.0431	0.6471
	rs11641308	T	C	-0.0175166	0.345511	1.6e-12	0.0025154	T	C	0.0574	0.3523	0.0248	0.0208
	rs11667829	G	A	-0.0141146	0.668697	2.3e-08	0.0025268	G	A	-0.0003	0.6721	0.0248	0.9903
	rs116734066	C	T	0.0233684	0.907411	2.7e-09	0.00409151	C	T	-0.0203	0.8956	0.0383	0.5973
	rs11721038	T	C	0.0266522	0.924983	8.9e-09	0.00450121	T	C	-0.0056	0.9116	0.0417	0.8937
	rs11774829	T	A	0.0218926	0.898475	2.4e-08	0.00395451	T	A	-0.0113	0.8934	0.038	0.7656
	rs11795365	G	A	-0.0194994	0.862087	6.4e-09	0.0034347	G	A	0.0281	0.8693	0.0345	0.4165
	rs11821781	A	G	-0.0181579	0.744257	3.3e-10	0.0027162	A	G	-0.0094	0.753	0.0273	0.7321
	rs11874	G	A	-0.0334691	0.863069	1e-19	0.00343754	G	A	0.0074	0.8727	0.0349	0.833
	rs12035750	T	C	-0.018733	0.614483	4.5e-15	0.00243211	T	C	-0.017	0.6381	0.0242	0.4827
	rs12055028	G	A	-0.016862	0.691868	1.1e-11	0.00256408	G	A	-0.0197	0.6906	0.025	0.4316
	rs12147852	G	A	-0.0176382	0.752285	6e-11	0.00276228	G	A	-0.0299	0.7489	0.0272	0.2715
	rs12258967	C	G	0.0329253	0.702554	4.3e-36	0.00258984	C	G	-0.0078	0.7105	0.0255	0.761
	rs1229984	T	C	-0.0577507	0.0226829	9.2e-13	0.00794089	T	C	0.1191	0.0343	0.0796	0.1343
	rs1250258	C	T	0.0169957	0.264437	1.7e-10	0.00268493	C	T	0.002	0.2608	0.0263	0.9406
	rs12509892	T	C	-0.0198558	0.458399	1.5e-16	0.00237044	T	C	0.0004	0.4715	0.0232	0.9867
	rs12543884	A	G	-0.0183289	0.82358	2.2e-09	0.00309983	A	G	0.0124	0.8175	0.03	0.6802
	rs12544711	G	A	0.0157621	0.589553	7.5e-11	0.00240527	G	A	-0.0241	0.5892	0.0235	0.3068
	rs12567136	C	T	0.0411613	0.835318	9.6e-38	0.00318412	C	T	-0.0467	0.8438	0.032	0.1441
	rs12608469	T	C	-0.0299456	0.939382	4.4e-09	0.00500832	T	C	-0.0831	0.93	0.0473	0.07851
	rs1262894	A	C	0.0253387	0.924728	3.3e-08	0.0044755	A	C	-0.0313	0.9252	0.0449	0.4858
	rs1263146	G	A	0.0137819	0.538692	1.1e-08	0.00237489	G	A	-0.0125	0.5466	0.0233	0.5912
	rs12643599	A	G	0.0169229	0.641217	5.9e-12	0.00245949	A	G	-0.0366	0.636	0.0241	0.1292
	rs12656497	T	C	-0.0348392	0.403661	7.1e-46	0.00240895	T	C	-0.0052	0.4004	0.0237	0.8255
	rs12699561	G	T	-0.0132851	0.624157	1.4e-08	0.00244359	G	T	0.0262	0.6248	0.024	0.275
	rs12822344	C	T	-0.0154902	0.424664	3.3e-10	0.0023988	C	T	-0.0178	0.4263	0.0235	0.4495
	rs12906962	T	C	-0.0148301	0.681747	2.2e-08	0.00255601	T	C	0.017	0.6773	0.025	0.496
	rs1290784	C	T	-0.0198635	0.555371	1.5e-15	0.00238973	C	T	-0.0001	0.5602	0.0234	0.9949
	rs13107325	C	T	0.0334663	0.925376	3.4e-13	0.00450502	C	T	0.0176	0.9291	0.0452	0.6968
	rs13129779	C	T	0.0136328	0.499927	1.6e-08	0.00238975	C	T	-0.0434	0.5042	0.0236	0.06638
	rs13219548	C	T	-0.0233558	0.564055	1.4e-22	0.00238189	C	T	0.0071	0.5637	0.0235	0.7625
	rs13436194	A	G	0.0194246	0.574199	2.4e-16	0.00238919	A	G	0.0342	0.573	0.0234	0.1428
	rs137923903	C	T	0.0691283	0.986332	4.8e-10	0.0103716	C	T	0.0394	0.9856	0.122	0.7464
	rs1397985	G	T	0.0165849	0.676617	2.4e-10	0.00253212	G	T	0.0009	0.676	0.0248	0.97
	rs1422279	C	T	-0.0168033	0.616195	5.3e-12	0.00244006	C	T	-0.0131	0.6145	0.0238	0.5813
	rs1436138	A	G	0.0161545	0.64162	4.5e-11	0.00247688	A	G	-0.0212	0.6457	0.0244	0.3847
	rs145339349	G	A	-0.0603382	0.982186	2.6e-11	0.00897211	G	A	-0.0715	0.9835	0.092	0.4366
	rs149932962	G	A	-0.0161921	0.749792	4e-09	0.00273443	G	A	-0.0502	0.7543	0.0269	0.06212
	rs150857355	G	C	-0.0469857	0.978004	4.3e-09	0.00819606	G	C	0.0868	0.9786	0.0843	0.3033
	rs151157965	G	A	-0.0244589	0.904027	6.2e-09	0.0040232	G	A	-0.0726	0.9024	0.039	0.0626
	rs1530558	T	C	0.019562	0.863313	1.5e-08	0.0034428	T	C	0.0469	0.8561	0.0357	0.1891
	rs1542977	G	T	-0.0150196	0.510568	1.4e-10	0.002371	G	T	-0.0389	0.5242	0.0233	0.09528
	rs1543270	C	T	0.0192343	0.54471	7.4e-15	0.00238016	C	T	0.0098	0.5641	0.0235	0.6764
	rs1543927	T	C	0.0237037	0.26668	3.5e-19	0.00268851	T	C	-0.0309	0.2753	0.0261	0.2371
	rs167479	G	T	0.028235	0.529783	3.2e-31	0.00236881	G	T	0.002	0.5329	0.0232	0.932
	rs17011002	C	G	-0.0268676	0.859293	5.7e-15	0.00341397	C	G	0.0123	0.8515	0.0328	0.707
	rs17173238	A	G	-0.0156244	0.71449	5.5e-09	0.00261649	A	G	0.0621	0.7175	0.026	0.01691
	rs1757915	G	A	-0.0179221	0.644886	3e-13	0.00246587	G	A	-0.0481	0.6508	0.0242	0.0471
	rs17677603	A	G	-0.017806	0.6049	1.5e-13	0.00243031	A	G	-0.0516	0.6099	0.0238	0.03006
	rs1779240	G	A	0.0195586	0.23614	1.1e-12	0.00278967	G	A	0.0636	0.2327	0.0277	0.02152
	rs1887320	G	A	-0.0185843	0.522909	3.9e-14	0.00237522	G	A	-0.0028	0.5358	0.0232	0.9055
	rs2017199	G	A	0.0175269	0.699969	2.8e-11	0.00259478	G	A	-0.0103	0.7077	0.0257	0.6893
	rs2052692	A	G	0.0143103	0.314343	1.6e-08	0.00254534	A	G	-0.0205	0.3278	0.0249	0.4111
	rs2062316	A	G	-0.0188398	0.555376	1.1e-14	0.00238164	A	G	-0.009	0.558	0.0235	0.7001
	rs2111834	G	A	0.0234498	0.879406	1.9e-10	0.00366454	G	A	0.013	0.8808	0.0364	0.7221
	rs2129561	A	G	-0.0179577	0.402453	5e-13	0.0024153	A	G	-0.0265	0.4064	0.0236	0.2607
	rs2177843	C	T	-0.0224034	0.852388	7.1e-11	0.0033626	C	T	-0.0292	0.8513	0.0329	0.3747
	rs2237306	C	A	0.019843	0.860164	2.1e-08	0.00343608	C	A	0.033	0.8603	0.0331	0.3189
	rs2249105	A	G	0.0189089	0.638953	3e-14	0.00245328	A	G	0.0571	0.6321	0.024	0.01716
	rs2285815	C	T	0.0158068	0.267309	7e-09	0.00267453	C	T	-0.025	0.2736	0.0259	0.3338
	rs2288276	G	C	-0.0219584	0.102722	3.9e-08	0.00390273	G	C	-0.0113	0.1119	0.0373	0.7627
	rs2301597	T	C	0.0232119	0.422579	2.3e-21	0.00240109	T	C	0.0665	0.4264	0.0235	0.004719
	rs2303083	G	A	0.0251221	0.8055	1e-17	0.0029902	G	A	0.0398	0.8095	0.0294	0.1763
	rs2306363	G	T	0.0217338	0.793562	6.8e-14	0.00292234	G	T	-0.0052	0.7994	0.0289	0.8568
	rs231708	G	C	0.0144327	0.313276	1.8e-09	0.00254847	G	C	0.0157	0.3188	0.025	0.5295
	rs2392929	T	G	-0.0413403	0.802524	1.4e-43	0.00296718	T	G	-0.0431	0.7953	0.0289	0.1351
	rs2423514	A	G	0.0163464	0.536773	9.4e-13	0.002371	A	G	-0.0127	0.5355	0.0236	0.5913
	rs2469133	G	A	-0.014201	0.63919	2.4e-08	0.00249408	G	A	-0.0059	0.6387	0.0243	0.8075
	rs2469997	G	C	0.0203865	0.183913	4.9e-11	0.00304933	G	C	0.0353	0.1788	0.0299	0.2387
	rs2493296	C	T	-0.0221847	0.86246	1e-10	0.00343921	C	T	-0.0119	0.8594	0.0336	0.7226
	rs2499801	G	A	0.0192812	0.185411	7.7e-11	0.00304491	G	A	0.0083	0.1842	0.0302	0.7843
	rs2606738	T	C	-0.0172788	0.3314	1.3e-12	0.00251744	T	C	0.0205	0.3408	0.0245	0.4042
	rs2610989	T	C	-0.0180862	0.259751	5.1e-11	0.00269248	T	C	-0.0513	0.2606	0.0267	0.05487
	rs2613203	A	T	-0.0193729	0.813993	6.6e-10	0.00304592	A	T	0.0287	0.8149	0.0298	0.3363
	rs263017	A	G	0.0128174	0.49588	2.8e-08	0.00237762	A	G	0.0236	0.4965	0.0232	0.3096
	rs2643826	C	T	-0.0195629	0.548413	3.5e-15	0.00238168	C	T	-0.0363	0.5567	0.0234	0.1209
	rs2681492	T	C	0.0383399	0.829928	8e-33	0.00315147	T	C	0.0161	0.8371	0.0313	0.6062
	rs268263	T	A	-0.0304297	0.245403	5.6e-28	0.00276982	T	A	-0.0204	0.2472	0.0272	0.4531
	rs2764834	T	G	-0.0168563	0.784473	9e-09	0.00288324	T	G	0.0491	0.7804	0.028	0.07954
	rs2782652	T	C	-0.0151028	0.545266	4.3e-10	0.00237382	T	C	-0.0078	0.5486	0.0233	0.7396
	rs2782980	T	C	-0.0199892	0.27869	8.7e-14	0.00263418	T	C	0.0458	0.2889	0.0255	0.07317
	rs2867114	C	T	0.0222783	0.882273	1.6e-08	0.00406159	C	T	0.0031	0.8625	0.0369	0.932
	rs2897515	T	C	0.0140745	0.441701	6.4e-09	0.00238324	T	C	0.0041	0.45	0.0234	0.8623
	rs2978456	T	C	-0.0134733	0.54855	6.5e-09	0.00237409	T	C	-0.0078	0.5503	0.0246	0.7508
	rs3101442	T	G	-0.0163174	0.524063	3e-12	0.00236917	T	G	0.0209	0.5381	0.0233	0.3701
	rs3211995	G	A	0.0231861	0.84078	3.4e-13	0.003249	G	A	0.0227	0.8412	0.0323	0.4824
	rs34991912	T	C	0.0143026	0.413588	5.5e-09	0.00240343	T	C	-0.0091	0.4114	0.0237	0.7015
	rs35021474	C	G	0.0251374	0.384265	2.9e-24	0.00243647	C	G	-0.0153	0.3914	0.0239	0.5239
	rs35443	G	C	0.0208614	0.617017	1.1e-17	0.00242956	G	C	-0.0338	0.5994	0.0238	0.156
	rs35479618	G	A	-0.0679124	0.982478	2.2e-13	0.00899288	G	A	-0.1401	0.983	0.0895	0.1177
	rs35807464	G	A	-0.0283708	0.933946	1.8e-09	0.00475978	G	A	0.0118	0.9302	0.0459	0.7976
	rs3786516	T	A	-0.0171914	0.222504	1.5e-08	0.00288293	T	A	0.011	0.2384	0.0281	0.6964
	rs3790604	C	A	-0.0398658	0.926247	4.4e-18	0.00452749	C	A	-0.0403	0.9221	0.0439	0.3577
	rs3826537	A	G	-0.0153747	0.572242	6.2e-11	0.0023911	A	G	0.0189	0.5793	0.0235	0.4215
	rs3827750	C	T	-0.0285943	0.8898	1.1e-12	0.003772	C	T	0.0139	0.8931	0.0375	0.7102
	rs3887266	C	T	-0.0207948	0.885792	4.4e-09	0.00371539	C	T	-0.0037	0.8833	0.036	0.9184
	rs4141663	C	T	0.0147604	0.581796	1.1e-09	0.00240467	C	T	-0.0623	0.5819	0.0236	0.008304
	rs42038	C	T	0.0201994	0.702015	9.1e-15	0.0025891	C	T	-0.0241	0.7014	0.0255	0.3429
	rs4246616	C	T	-0.0145524	0.529133	3.4e-09	0.00238341	C	T	-0.0191	0.5246	0.0233	0.4132
	rs434578	C	T	0.0203992	0.140686	1.6e-09	0.00339552	C	T	0.0185	0.1358	0.0341	0.5865
	rs4480845	T	C	0.0215082	0.361264	2.8e-18	0.00247945	T	C	0.038	0.3685	0.0243	0.118
	rs4648815	G	A	0.0155514	0.525487	6e-11	0.0023918	G	A	-0.0127	0.5392	0.0239	0.5945
	rs4666493	G	A	-0.0191501	0.578256	3.3e-15	0.00239755	G	A	-0.0222	0.5759	0.0235	0.3465
	rs4690775	A	G	0.0140762	0.400431	3.8e-08	0.00241594	A	G	0.0004	0.4209	0.0236	0.9879
	rs4937515	G	C	0.0184971	0.405123	8.6e-14	0.00242653	G	C	0.0193	0.4024	0.0239	0.4188
	rs55924432	C	T	-0.0148308	0.596187	2e-09	0.00241561	C	T	0.0039	0.5967	0.0242	0.8736
	rs56352102	C	T	-0.0282317	0.817033	5.2e-20	0.00305423	C	T	-0.0288	0.8214	0.0303	0.3413
	rs57139556	A	G	0.0311796	0.92844	8.8e-13	0.00458585	A	G	-0.0426	0.9291	0.0448	0.3421
	rs57301765	G	A	-0.0274683	0.845865	1.8e-16	0.0032571	G	A	0.0445	0.8398	0.0319	0.163
	rs597808	A	G	0.0215504	0.482757	1.7e-19	0.00237392	A	G	0.0233	0.4868	0.0233	0.3161
	rs604723	T	C	-0.0336911	0.275835	3.1e-37	0.0026615	T	C	-0.003	0.2797	0.0259	0.9093
	rs6062625	T	A	-0.0175901	0.751125	5.3e-11	0.00273999	T	A	-0.0043	0.7495	0.0268	0.8734
	rs61148001	C	T	0.0174642	0.788884	5.2e-09	0.00292079	C	T	-0.0268	0.7804	0.0281	0.3407
	rs62229372	C	T	-0.0212318	0.87389	2.1e-09	0.0035963	C	T	-0.0311	0.8778	0.0362	0.3914
	rs62368019	T	C	-0.0152652	0.709904	4.1e-08	0.00260884	T	C	-0.0077	0.7243	0.0261	0.769
	rs6453400	G	A	0.0134671	0.546854	3.6e-08	0.00238473	G	A	0.0296	0.5576	0.0237	0.2116
	rs6461992	A	G	-0.0383935	0.0728358	9.9e-15	0.00456604	A	G	0.0123	0.0861	0.0431	0.7745
	rs6704991	A	C	-0.0147198	0.642667	3.2e-09	0.00246944	A	C	-0.0129	0.6397	0.0242	0.5954
	rs6708660	T	C	0.0148359	0.594253	3.6e-10	0.0024173	T	C	0.0104	0.614	0.0239	0.6622
	rs6775384	G	A	-0.0159975	0.499244	1.1e-12	0.00236306	G	A	-0.0313	0.5051	0.0232	0.1764
	rs6787069	C	A	-0.0162626	0.689702	3.3e-10	0.00265351	C	A	0.0023	0.6926	0.0255	0.9267
	rs6815273	G	A	0.0152591	0.5654	2.2e-09	0.00241108	G	A	-0.0013	0.5576	0.0238	0.9556
	rs6963105	A	G	-0.014807	0.436977	3e-10	0.00238535	A	G	0.023	0.4413	0.0242	0.3416
	rs7019061	C	T	0.014958	0.286726	1.4e-08	0.00262051	C	T	0.0052	0.2903	0.0257	0.8396
	rs7070797	G	A	0.0320832	0.857605	1.1e-20	0.0034008	G	A	0.0018	0.8613	0.0338	0.9582
	rs7107356	A	G	-0.0233797	0.493638	9.9e-22	0.00236156	A	G	0.0197	0.5042	0.0231	0.3939
	rs7123754	T	C	0.017661	0.671553	4.4e-13	0.00252461	T	C	-0.0137	0.6674	0.0246	0.577
	rs7125196	T	C	0.0240199	0.88544	4.3e-10	0.00370883	T	C	0.0052	0.8752	0.0355	0.8844
	rs71313932	G	C	-0.0151258	0.714653	4e-09	0.00263103	G	C	0.0224	0.7039	0.0254	0.3778
	rs7200432	G	A	0.017943	0.70026	5.8e-12	0.00258919	G	A	0.0071	0.6937	0.0252	0.7784
	rs72683923	T	C	0.0538734	0.980232	5.8e-10	0.00850166	T	C	0.0911	0.9818	0.0888	0.3046
	rs72792829	C	T	0.0192614	0.782315	1.1e-11	0.00286098	C	T	0.0179	0.7805	0.0279	0.5208
	rs72812818	G	C	0.0144981	0.698594	9.4e-09	0.00257816	G	C	-0.0334	0.6939	0.0252	0.1851
	rs72843959	C	G	0.0149264	0.675806	2.6e-08	0.00252421	C	G	0.0047	0.6862	0.025	0.8522
	rs7302981	A	G	0.0181924	0.371259	1.9e-13	0.00244603	A	G	-0.0174	0.3635	0.024	0.4681
	rs73046792	G	A	0.0227071	0.834649	6.6e-13	0.00318423	G	A	-0.0061	0.8396	0.0319	0.8469
	rs73050466	G	A	0.043543	0.970133	1.7e-09	0.00704502	G	A	0.0244	0.9659	0.0702	0.7277
	rs7306710	T	C	-0.0147716	0.481391	3.8e-09	0.00238355	T	C	-0.0368	0.4982	0.0234	0.1154
	rs73075659	A	G	0.0180873	0.654237	7.1e-13	0.0024985	A	G	0.0577	0.6704	0.0249	0.02072
	rs7315688	G	A	0.014419	0.702485	3e-08	0.00259029	G	A	-0.0061	0.6952	0.0256	0.8109
	rs73563812	G	T	0.0211264	0.763496	1.1e-13	0.00278725	G	T	-0.0132	0.7611	0.0272	0.6276
	rs7439366	T	C	-0.0133131	0.545033	1.5e-08	0.00237204	T	C	-0.0016	0.546	0.0233	0.9453
	rs7459106	A	G	0.019134	0.808953	8.1e-10	0.00300643	A	G	0.011	0.8063	0.0293	0.7072
	rs75271047	G	A	0.0251141	0.916783	1.1e-08	0.00428234	G	A	0.0654	0.9188	0.0426	0.1247
	rs7532726	A	C	0.015582	0.736976	3e-09	0.00267636	A	C	-0.0218	0.7352	0.0265	0.4116
	rs7553325	C	T	-0.0134712	0.512546	5.4e-09	0.00236916	C	T	-0.0356	0.5083	0.0232	0.1254
	rs75777337	T	A	-0.0322699	0.895677	9.9e-17	0.00387508	T	A	-0.0036	0.8861	0.0366	0.9224
	rs75989961	T	G	-0.0259958	0.918261	6.3e-10	0.00431846	T	G	-0.0239	0.9199	0.0436	0.5837
	rs77870048	C	T	-0.0501284	0.947138	1.6e-20	0.00529594	C	T	0.0461	0.9433	0.0558	0.4079
	rs79349366	C	T	0.0425445	0.96716	6.7e-11	0.0067218	C	T	-0.0384	0.9689	0.0679	0.571
	rs7938342	T	A	-0.0288992	0.416071	8.5e-34	0.00240413	T	A	-0.0349	0.4099	0.0236	0.139
	rs7963801	T	C	-0.0133922	0.432487	3.2e-08	0.00240014	T	C	-0.0048	0.435	0.024	0.8421
	rs8027450	C	T	-0.0290181	0.675446	1.2e-30	0.00253623	C	T	0.0217	0.6799	0.0252	0.3891
	rs8076588	C	A	0.0152113	0.474748	4.1e-10	0.00236919	C	A	0.0367	0.4687	0.0232	0.1142
	rs861585	G	A	-0.0138342	0.544719	8.6e-09	0.0023844	G	A	-0.0103	0.5477	0.0234	0.6581
	rs891511	G	A	0.0213017	0.680843	6.7e-17	0.00256444	G	A	0.0174	0.6658	0.0246	0.4788
	rs9294987	T	C	-0.0137478	0.498005	1.9e-08	0.00238294	T	C	0.0012	0.5087	0.0235	0.9589
	rs9373523	T	G	0.0136855	0.411216	7e-09	0.00241062	T	G	-0.0029	0.4279	0.0234	0.9004
	rs940743	T	G	-0.0143612	0.472939	4.7e-09	0.00237574	T	G	-0.0002	0.4858	0.0239	0.9936
	rs9472040	A	G	-0.0149774	0.680689	1.4e-09	0.00253224	A	G	0.0098	0.6712	0.0246	0.6918
	rs9773022	T	C	-0.0157235	0.539786	3.3e-11	0.00237436	T	C	0.0029	0.5505	0.0235	0.9021
	rs9907379	T	C	-0.0215557	0.210112	1.1e-13	0.00290391	T	C	0.0382	0.2235	0.0285	0.1794
	rs9993149	T	G	0.0149743	0.495112	1.1e-09	0.0023652	T	G	-0.012	0.4999	0.0233	0.6084
T2DM	rs1005752	A	C	0.079	NA	0.007	5.7e-29	A	C	-0.0018	0.712	0.0255	0.9445
	rs10097617	T	C	0.051	NA	0.0063	1.1e-15	T	C	-0.0004	0.4929	0.0232	0.9856
	rs10193538	T	G	0.037	NA	0.0065	1.7e-08	T	G	-0.0164	0.6148	0.0239	0.4931
	rs10195252	T	C	0.06	NA	0.0064	1.6e-20	T	C	-0.0023	0.5919	0.0235	0.9213
	rs10228066	T	C	0.066	NA	0.0063	1.9e-25	T	C	0.0016	0.5375	0.0233	0.9444
	rs10406431	A	G	0.059	NA	0.0065	2.5e-19	A	G	-0.0229	0.5522	0.0233	0.3266
	rs1061810	A	C	0.05	NA	0.007	8.5e-13	A	C	0.019	0.2885	0.0256	0.4565
	rs10750397	A	G	0.045	NA	0.007	2e-10	A	G	-0.015	0.2818	0.0257	0.5583
	rs10771260	A	C	-0.037	NA	0.0065	1.7e-08	A	C	0.0061	0.6042	0.0236	0.7978
	rs10811660	A	G	-0.16	NA	0.0086	6.6e-79	A	G	-0.0576	0.1698	0.031	0.06326
	rs10842994	T	C	-0.074	NA	0.0081	2.5e-20	T	C	-0.02	0.1982	0.029	0.4908
	rs10882101	T	C	0.11	NA	0.0064	1.6e-62	T	C	0.011	0.5874	0.0235	0.6412
	rs10893830	T	C	-0.054	NA	0.0094	7.5e-09	T	C	0.0318	0.1374	0.0339	0.3472
	rs10938398	A	G	0.044	NA	0.0064	4.9e-12	A	G	0.0128	0.4223	0.0235	0.5846
	rs10954772	T	C	0.041	NA	0.0068	2.3e-09	T	C	0.0168	0.3061	0.0253	0.5063
	rs10974438	A	C	-0.051	NA	0.0066	1.6e-14	A	C	0.0292	0.6495	0.0245	0.2332
	rs11063018	T	C	-0.053	NA	0.0084	1.6e-10	T	C	0.0564	0.8301	0.0318	0.07625
	rs11257655	T	C	0.09	NA	0.0076	3.7e-32	T	C	0.0095	0.2049	0.0287	0.7411
	rs1127215	T	C	-0.047	NA	0.0064	2.3e-13	T	C	0.004	0.4237	0.0234	0.8647
	rs114322470	T	G	0.18	NA	0.026	1.6e-12	T	G	0.1817	0.9829	0.0928	0.05016
	rs11496066	T	C	0.047	NA	0.0083	1.2e-08	T	C	-0.0661	0.8194	0.0301	0.02826
	rs115505614	T	C	0.17	NA	0.015	1.7e-29	T	C	-0.0066	0.0477	0.0551	0.905
	rs11680058	A	G	0.058	NA	0.01	1.3e-08	A	G	0.0371	0.846	0.0393	0.3447
	rs11699802	T	C	-0.043	NA	0.0064	2.5e-11	T	C	-0.0048	0.4557	0.0234	0.8387
	rs11708067	A	G	0.089	NA	0.0076	1.3e-31	A	G	0.0056	0.7663	0.0273	0.8371
	rs11709077	A	G	-0.11	NA	0.0098	1.6e-27	A	G	0.0175	0.1271	0.0348	0.6156
	rs11759026	A	G	-0.067	NA	0.0075	1.3e-18	A	G	-0.0184	0.7653	0.0276	0.5049
	rs11842871	T	G	-0.042	NA	0.0073	1.5e-08	T	G	-0.0278	0.2578	0.027	0.3043
	rs12001437	T	C	-0.041	NA	0.0065	3.7e-10	T	C	0.0185	0.633	0.0241	0.4427
	rs12140153	T	G	-0.064	NA	0.011	1.2e-08	T	G	-0.0019	0.1022	0.0393	0.9607
	rs12185577	A	G	0.051	NA	0.0065	7.2e-15	A	G	-0.006	0.6068	0.0238	0.8008
	rs1260326	T	C	-0.067	NA	0.0065	1.3e-24	T	C	0.0261	0.3802	0.0239	0.2754
	rs12630224	T	C	0.038	NA	0.0066	1.5e-08	T	C	0.0096	0.6484	0.0243	0.6943
	rs12640250	A	C	-0.039	NA	0.0071	4.5e-08	A	C	-0.0396	0.2801	0.026	0.1282
	rs12719778	T	C	0.039	NA	0.0064	2.1e-09	T	C	0.0104	0.5428	0.0233	0.6564
	rs12769661	A	G	-0.044	NA	0.007	3.2e-10	A	G	0.0087	0.3019	0.0257	0.7359
	rs12798028	T	C	0.037	NA	0.0064	9.2e-09	T	C	-0.0105	0.4106	0.0235	0.6544
	rs12811407	A	G	0.049	NA	0.007	2.4e-12	A	G	0.0175	0.3319	0.0246	0.4781
	rs1296328	A	C	0.035	NA	0.0064	4.3e-08	A	C	-0.0363	0.4526	0.0237	0.1256
	rs13041756	T	C	-0.058	NA	0.01	1.3e-08	T	C	0.0265	0.8971	0.0381	0.4869
	rs13262861	A	C	-0.094	NA	0.0087	1.8e-27	A	C	-0.0264	0.1696	0.0313	0.3989
	rs13426680	A	G	0.082	NA	0.013	6.4e-10	A	G	0.1145	0.9352	0.0472	0.01514
	rs1359790	A	G	-0.083	NA	0.0071	5.7e-31	A	G	0.0138	0.2839	0.0256	0.5891
	rs1412234	T	C	-0.043	NA	0.0068	2.5e-10	T	C	-0.0214	0.6823	0.0251	0.3935
	rs141521721	A	C	0.12	NA	0.021	2.8e-08	A	C	-0.0346	0.0217	0.0816	0.6716
	rs1421085	T	C	-0.12	NA	0.0064	2.4e-78	T	C	-0.0031	0.5872	0.0235	0.8952
	rs1426371	A	G	-0.05	NA	0.0073	1.1e-11	A	G	0.0002	0.2526	0.0276	0.9953
	rs145678014	T	G	-0.11	NA	0.016	1.1e-11	T	G	0.0732	0.0416	0.0582	0.2087
	rs145904381	T	C	0.17	NA	0.031	2.2e-08	T	C	0.1817	0.9865	0.1074	0.09076
	rs147572957	T	C	0.2	NA	0.037	2.9e-08	T	C	-0.1607	0.009	0.1358	0.2367
	rs1493694	T	C	0.084	NA	0.01	2.1e-16	T	C	0.0768	0.1046	0.0386	0.04686
	rs1517037	T	C	-0.046	NA	0.0082	1.8e-08	T	C	0.0214	0.1769	0.0304	0.4806
	rs1531583	T	G	0.11	NA	0.015	1.2e-12	T	G	-0.0281	0.0467	0.0562	0.6172
	rs1561927	T	C	-0.043	NA	0.0071	1.9e-09	T	C	0.028	0.7249	0.0266	0.293
	rs1562396	A	G	-0.058	NA	0.0069	7.6e-17	A	G	-0.0372	0.6868	0.0255	0.144
	rs1563575	A	G	0.048	NA	0.0072	3.8e-11	A	G	0.0068	0.7243	0.026	0.7926
	rs1573090	T	G	0.05	NA	0.0064	8.4e-15	T	G	0.006	0.5472	0.0236	0.7986
	rs1580278	A	C	-0.041	NA	0.0064	2.9e-10	A	C	0.0006	0.5335	0.0237	0.9793
	rs1708302	T	C	-0.092	NA	0.0063	4.2e-48	T	C	0.0283	0.4824	0.0232	0.2235
	rs17168486	T	C	0.069	NA	0.0083	6.9e-17	T	C	0.0402	0.1742	0.0308	0.1915
	rs17522122	T	G	0.038	NA	0.0064	4e-09	T	G	0.0119	0.4701	0.0232	0.6076
	rs17689007	A	G	-0.048	NA	0.0064	1.7e-13	A	G	-0.0132	0.4533	0.0234	0.5715
	rs17772814	A	G	-0.078	NA	0.013	5e-10	A	G	-0.0405	0.0825	0.046	0.3783
	rs17791513	A	G	0.1	NA	0.013	2.9e-14	A	G	0.0387	0.9348	0.0475	0.4156
	rs1783541	T	C	0.061	NA	0.008	1.4e-14	T	C	-0.0013	0.2066	0.0286	0.9645
	rs1800961	T	C	0.16	NA	0.017	3.2e-20	T	C	-0.0456	0.0389	0.0617	0.4597
	rs1801645	T	C	-0.048	NA	0.0074	1.5e-10	T	C	0.0339	0.735	0.0261	0.1951
	rs2102278	A	G	-0.038	NA	0.0069	4.5e-08	A	G	-0.0042	0.6854	0.0254	0.8693
	rs2189301	A	G	-0.06	NA	0.0097	6.5e-10	A	G	-0.0779	0.1251	0.0356	0.02886
	rs2197973	T	C	0.035	NA	0.0063	4.4e-08	T	C	0.0087	0.536	0.0232	0.7077
	rs2237895	A	C	-0.093	NA	0.0066	3.6e-44	A	C	0.0118	0.5749	0.0234	0.613
	rs2268078	A	G	0.043	NA	0.0067	2.9e-10	A	G	0.0149	0.6522	0.0246	0.5438
	rs2272163	A	C	-0.037	NA	0.0065	1.2e-08	A	C	0.0042	0.3868	0.0239	0.8602
	rs2277536	T	C	-0.044	NA	0.0069	3.1e-10	T	C	0.0063	0.7047	0.0255	0.8046
	rs2292662	T	C	-0.065	NA	0.0089	3.3e-13	T	C	-0.0512	0.1519	0.0322	0.1114
	rs2307111	T	C	0.053	NA	0.0065	3.3e-16	T	C	-0.0137	0.6052	0.0237	0.5632
	rs231360	T	C	0.06	NA	0.0066	2.9e-19	T	C	0.0005	0.3868	0.0248	0.984
	rs2383205	A	G	-0.054	NA	0.0065	1.3e-16	A	G	-0.0332	0.4123	0.0237	0.1602
	rs243024	A	G	0.058	NA	0.0063	4.4e-20	A	G	-0.0337	0.4489	0.0233	0.1486
	rs2494196	A	C	-0.055	NA	0.007	6.6e-15	A	C	-0.0121	0.2957	0.0254	0.6342
	rs263	T	C	-0.048	NA	0.0085	1.4e-08	T	C	-0.0461	0.1694	0.031	0.1375
	rs2648731	A	G	0.046	NA	0.0076	2.1e-09	A	G	0.0039	0.23	0.0276	0.889
	rs2796441	A	G	-0.066	NA	0.0065	8.5e-24	A	G	-0.0215	0.416	0.0234	0.3585
	rs2812541	A	C	-0.044	NA	0.0064	6.1e-12	A	C	0.0159	0.5491	0.0235	0.5007
	rs28505901	A	G	-0.076	NA	0.0081	2.6e-21	A	G	-0.0138	0.2531	0.0268	0.6071
	rs2857605	T	C	0.061	NA	0.0077	4.8e-15	T	C	0.0264	0.7942	0.0338	0.4339
	rs2972144	A	G	-0.094	NA	0.0066	7.9e-46	A	G	-0.0022	0.3672	0.024	0.9279
	rs3020067	A	G	0.04	NA	0.0068	3.9e-09	A	G	0.0346	0.6793	0.0248	0.1629
	rs3111316	A	G	0.046	NA	0.0065	1.6e-12	A	G	0.0261	0.585	0.0235	0.2667
	rs329122	A	G	0.037	NA	0.0064	9.2e-09	A	G	-0.013	0.4242	0.0234	0.5799
	rs340874	T	C	-0.068	NA	0.0064	5.6e-26	T	C	-0.0078	0.4417	0.0233	0.7388
	rs34584161	A	G	0.048	NA	0.0075	2.9e-10	A	G	-0.0405	0.7641	0.0277	0.1446
	rs34715063	T	C	-0.076	NA	0.01	3.3e-14	T	C	0.0115	0.8717	0.0356	0.7474
	rs348330	A	G	-0.051	NA	0.0067	3.9e-14	A	G	0.0252	0.6317	0.025	0.3137
	rs34872471	T	C	-0.31	NA	0.0069	1e-200	T	C	-0.008	0.7216	0.0261	0.7587
	rs34965774	A	G	0.054	NA	0.0092	3.5e-09	A	G	-0.0344	0.1357	0.0342	0.315
	rs35352848	T	C	0.071	NA	0.0079	9.5e-20	T	C	0.0057	0.7849	0.0282	0.8407
	rs35895680	A	C	-0.055	NA	0.0069	3.8e-15	A	C	-0.0435	0.3142	0.0253	0.08507
	rs35999103	T	C	0.052	NA	0.0091	8.3e-09	T	C	0.0239	0.1534	0.0322	0.4583
	rs3751837	T	C	0.044	NA	0.0077	1.7e-08	T	C	-0.0306	0.2178	0.0282	0.2771
	rs3768321	T	G	0.085	NA	0.008	1.3e-26	T	G	0.014	0.1943	0.0293	0.6319
	rs3798519	A	C	-0.058	NA	0.0082	1.1e-12	A	C	-0.033	0.8183	0.03	0.2706
	rs3802177	A	G	-0.11	NA	0.0069	6.3e-55	A	G	-0.0204	0.3084	0.025	0.4156
	rs4238013	T	C	-0.058	NA	0.008	3.3e-13	T	C	0.0143	0.7688	0.029	0.6227
	rs429358	T	C	0.08	NA	0.0092	1.8e-18	T	C	-0.0248	0.8422	0.0319	0.4382
	rs4457053	A	G	-0.059	NA	0.0069	1.4e-17	A	G	-0.0108	0.69	0.0252	0.667
	rs459193	A	G	-0.073	NA	0.0073	4.4e-23	A	G	-0.006	0.258	0.0264	0.8201
	rs4679370	T	C	-0.039	NA	0.0064	1.4e-09	T	C	0.0326	0.453	0.0233	0.1631
	rs4686471	T	C	-0.06	NA	0.0065	3.1e-20	T	C	-0.0048	0.3901	0.0239	0.8389
	rs4688760	T	C	0.043	NA	0.0069	4.5e-10	T	C	0.0029	0.6888	0.0252	0.9092
	rs4709746	T	C	-0.056	NA	0.0096	5e-09	T	C	-0.0283	0.1416	0.0336	0.399
	rs474513	A	G	0.039	NA	0.0063	1e-09	A	G	-0.013	0.5192	0.0232	0.5736
	rs4804833	A	G	0.047	NA	0.0066	1.1e-12	A	G	0.0261	0.3907	0.0237	0.2694
	rs4925109	A	G	0.048	NA	0.0068	3.9e-12	A	G	-0.0058	0.307	0.0251	0.8171
	rs4929965	A	G	0.07	NA	0.0067	4.8e-25	A	G	0.0338	0.3822	0.024	0.1585
	rs4932265	T	C	0.065	NA	0.0071	7.2e-20	T	C	0.0048	0.2752	0.0266	0.8573
	rs4946812	A	G	-0.039	NA	0.0068	1e-08	A	G	0.002	0.3304	0.0246	0.9368
	rs4977213	T	C	-0.051	NA	0.0067	4.4e-14	T	C	0.0078	0.6309	0.0242	0.747
	rs505922	T	C	-0.046	NA	0.0067	5.4e-12	T	C	0.0066	0.6601	0.0244	0.7858
	rs5215	T	C	-0.07	NA	0.0065	2e-26	T	C	-0.0121	0.6231	0.0239	0.6118
	rs539515	A	C	-0.051	NA	0.008	1.2e-10	A	C	0.0432	0.7871	0.0283	0.1262
	rs55653563	A	C	0.043	NA	0.0072	3.2e-09	A	C	0.0043	0.7378	0.0265	0.8723
	rs5758223	A	G	0.038	NA	0.007	4.6e-08	A	G	0.006	0.7181	0.0258	0.8154
	rs58432198	T	C	-0.065	NA	0.01	1.8e-10	T	C	0.0683	0.1172	0.0366	0.06253
	rs58682124	A	G	0.044	NA	0.0075	4.8e-09	A	G	0.0093	0.7595	0.0279	0.7397
	rs58730668	T	C	0.068	NA	0.0092	1e-13	T	C	0.0342	0.8581	0.0333	0.3047
	rs601945	A	G	-0.08	NA	0.0085	2.7e-21	A	G	-0.1179	0.8183	0.0356	0.0009207
	rs60276348	T	C	0.052	NA	0.0095	2.9e-08	T	C	0.0107	0.1345	0.036	0.7659
	rs62007683	T	G	-0.037	NA	0.0067	3.8e-08	T	G	0.0086	0.3527	0.0243	0.7218
	rs62080313	T	C	-0.056	NA	0.0098	9.1e-09	T	C	0.0002	0.8789	0.0356	0.9963
	rs62107261	T	C	0.11	NA	0.016	1.8e-11	T	C	0.006	0.9565	0.0604	0.9208
	rs6458354	T	C	-0.051	NA	0.007	3.7e-13	T	C	0.0346	0.6965	0.0257	0.1774
	rs6518681	A	G	-0.083	NA	0.012	9.6e-13	A	G	0.0078	0.088	0.0421	0.8523
	rs6600191	T	C	0.061	NA	0.0085	7e-13	T	C	0.0149	0.8221	0.0302	0.6215
	rs67232546	T	C	0.056	NA	0.008	1.4e-12	T	C	0.0139	0.2003	0.0291	0.6328
	rs6821438	A	G	0.042	NA	0.0063	5.4e-11	A	G	0.0215	0.5241	0.0232	0.353
	rs6976111	A	C	0.042	NA	0.0073	1.5e-08	A	C	-0.0529	0.3135	0.0253	0.03641
	rs7022807	A	G	-0.04	NA	0.0064	3.6e-10	A	G	0.0124	0.6066	0.0238	0.6009
	rs702634	A	G	0.051	NA	0.0069	2.1e-13	A	G	-0.0097	0.6879	0.025	0.6984
	rs7178762	T	C	-0.039	NA	0.0063	7e-10	T	C	-0.0176	0.5394	0.0232	0.4484
	rs7196842	T	C	-0.038	NA	0.0064	5.3e-09	T	C	-0.0097	0.4304	0.0236	0.6812
	rs7240767	T	C	-0.037	NA	0.0065	2e-08	T	C	0.009	0.6206	0.024	0.7068
	rs72764969	A	G	0.04	NA	0.0065	1.3e-09	A	G	-0.007	0.6131	0.0239	0.7706
	rs72802342	A	C	-0.13	NA	0.012	1.3e-27	A	C	0.0367	0.078	0.044	0.4045
	rs7538328	T	C	-0.042	NA	0.0073	1.3e-08	T	C	-0.0006	0.7664	0.0273	0.9826
	rs7608050	A	G	-0.054	NA	0.0085	1.8e-10	A	G	-0.0043	0.1689	0.031	0.8898
	rs76895963	T	G	0.48	NA	0.027	5.3e-70	T	G	-0.1069	0.979	0.0901	0.2353
	rs77464186	A	C	0.11	NA	0.0088	2.3e-33	A	C	0.0092	0.8367	0.0315	0.7697
	rs7756992	A	G	-0.14	NA	0.007	3e-87	A	G	-0.0185	0.7312	0.0261	0.4765
	rs77864822	A	G	0.073	NA	0.013	2.2e-08	A	G	0.0018	0.9263	0.0448	0.9684
	rs7975763	T	C	-0.045	NA	0.0079	7.3e-09	T	C	-0.0065	0.2031	0.0288	0.8227
	rs7987740	T	C	0.036	NA	0.0065	4.1e-08	T	C	-0.0004	0.6141	0.0238	0.9862
	rs8010382	A	G	-0.038	NA	0.0066	8.1e-09	A	G	0.0309	0.5769	0.0238	0.1946
	rs878521	A	G	0.057	NA	0.0074	1.6e-14	A	G	0.0055	0.2454	0.0271	0.8378
	rs9379084	A	G	-0.097	NA	0.011	2.3e-20	A	G	-0.0309	0.1103	0.0377	0.4135
	rs952489	A	G	-0.039	NA	0.0071	4.8e-08	A	G	0.0101	0.7169	0.0264	0.7007
	rs9814673	T	C	0.041	NA	0.007	5.9e-09	T	C	0.0042	0.281	0.0258	0.8699
	rs9860730	A	G	0.055	NA	0.007	7.4e-15	A	G	0.0125	0.7015	0.0253	0.6227
	rs9873618	A	G	-0.066	NA	0.007	8.5e-21	A	G	-0.0122	0.2978	0.0254	0.6317

## Sheet: ST6. rs3957148 
Supplementary Table 6. Phenome-wide association analysis of rs3957148 near HLA-DQA2
Only diseases and traits with <5E-08 are reported
Trait: Reported diseases or traits
Beta: Reported for the effect allele G
Study ID	Trait	Trait Category	P-value	Beta	Odds Ratio	PMID	Author (Year)	N Cases	N Overall
FINNGEN_R6_E4_DM1	Type 1 diabetes	Uncategorised	1.00E-310	1.37072	3.93819		FINNGEN_R6	7609	222769
GCST010681	Type 1 diabetes	pancreas disease	6.90E-390	1.3823	3.98405	PMID:32005708	Forgetta V	9266	24840
FINNGEN_R6_T1D_WIDE	Type 1 diabetes, wide definition	Uncategorised	2.20E-308	1.28005	3.59682		FINNGEN_R6	8615	222923
FINNGEN_R6_T1D	Type1 diabetes, definitions combined	Uncategorised	2.20E-308	1.73181	5.65087		FINNGEN_R6	3440	217748
FINNGEN_R6_T1D_WIDE1	Type 1 diabetes, wide definition, subgroup 1	Uncategorised	2.20E-308	1.55249	4.72322		FINNGEN_R6	6272	218349
FINNGEN_R6_E4_DM1NOCOMP	Type 1 diabetes without complications	Uncategorised	2.20E-308	1.51609	4.55438		FINNGEN_R6	6376	221536
GCST90000529	Type 1 diabetes	pancreas disease	2.20E-308	1.6689	5.30631	PMID:33830302	Inshaw JRJ	7467	17685
FINNGEN_R6_E4_DM1NASCOMP	Type 1 diabetes with other specified/multiple/unspecified complications	injury, poisoning or other complication	2.20E-308	1.59807	4.94348		FINNGEN_R6	4455	219615
FINNGEN_R6_E4_DM1OPTH	Type 1 diabetes with ophthalmic complications	injury, poisoning or other complication	2.20E-308	1.70287	5.48968		FINNGEN_R6	3668	218828
FINNGEN_R6_DM_KETOACIDOSIS	Diabetic ketoacidosis	pancreas disease	2.20E-308	1.34116	3.82348		FINNGEN_R6	5706	196542
FINNGEN_R6_T1D_STRICT1	Type 1 diabetes, strict definition, subgroup 1	Uncategorised	2.20E-308	1.87098	6.49466		FINNGEN_R6	2992	215069
FINNGEN_R6_T1D_STRICT	Type 1 diabetes, strict definition	Uncategorised	2.20E-308	1.80287	6.06703		FINNGEN_R6	3242	217550
GCST90014023	Type 1 diabetes	pancreas disease	2.20E-308	1.73807	5.68637	PMID:34012112	Chiou J	18942	520580
FINNGEN_R6_E4_DM1_STRICT	Type 1 diabetes, strict (exclude DM2)	Uncategorised	2.20E-308	1.73921	5.69284		FINNGEN_R6	3392	219160
FINNGEN_R6_DM_RETINA_PROLIF	Proliferative diabetic retinopathy	disease of visual system	1.82e-246	0.78076	2.18313		FINNGEN_R6	10860	253168
FINNGEN_R6_E4_DM1KETO	Type 1 diabetes with ketoacidosis	pancreas disease	8.91e-235	1.99601	7.35963		FINNGEN_R6	1628	216788
FINNGEN_R6_H7_RETINOPATHYDIAB	Diabetic retinopathy	disease of visual system	9.15e-233	1.15054	3.1599		FINNGEN_R6	4525	245715
FINNGEN_R6_AUTOIMMUNE	Autoimmune diseases	immune system disease	2.67e-207	0.38203	1.46526		FINNGEN_R6	52657	260405
FINNGEN_R6_DM_RETINOPATHY_EXMORE	Diabetic retinopathy (more control exclusions)	disease of visual system	6.47e-203	0.57121	1.77041		FINNGEN_R6	18097	224461
FINNGEN_R6_E4_DMNAS	Unspecified diabetes	pancreas disease	1.16e-194	1.06414	2.89835		FINNGEN_R6	4777	219937
FINNGEN_R6_KELA_DIAB_INSUL_EXMORE	Diabetes, insuline treatment (Kela reimbursement) (more control exclusions)	pancreas disease	3.23e-193	0.44635	1.5626		FINNGEN_R6	35494	249793
FINNGEN_R6_DM_RETINOPATHY	Diabetic retinopathy	disease of visual system	1.54e-191	0.53938	1.71494		FINNGEN_R6	18097	257444
FINNGEN_R6_KELA_DIAB_INSUL	Diabetes, insuline treatment (Kela reimbursement)	Uncategorised	1.74e-191	0.43782	1.54933		FINNGEN_R6	35494	260405
FINNGEN_R6_E4_DM1COMA	Type 1 diabetes with coma	phenotype	1.19e-183	1.8019	6.06115		FINNGEN_R6	1578	216738
FINNGEN_R6_E4_DIABETES	Diabetes mellitus	pancreas disease	1.5e-169	0.38133	1.46423		FINNGEN_R6	45245	260405
FINNGEN_R6_DIABETES_FG	Diabetes, varying definitions	pancreas disease	2.98e-165	0.3735	1.45281		FINNGEN_R6	46097	260405
GCST000679	Rheumatoid arthritis	musculoskeletal or connective tissue disease	1.69395e-164	1.25276	3.5	PMID:20453842	Stahl EA	5539	25708
FINNGEN_R6_DM_BCKGRND_RETINA	Background diabetic retinopathy	disease of visual system	3.41e-162	1.29497	3.65089		FINNGEN_R6	2510	244818
FINNGEN_R6_H7_RETINOPATHYDIAB_BKG	Diabetic background retinopathy	disease of visual system	4.41e-154	1.24578	3.47564		FINNGEN_R6	2510	243700
FINNGEN_R6_DM_SEVERAL_COMPLICATIONS	Diabetes, several complications	pancreas disease	4.25e-148	0.70433	2.02249		FINNGEN_R6	8574	199410
FINNGEN_R6_DM_OTHER_WIDE	Other diabetes, wide definition	pancreas disease	3.43e-147	0.37232	1.4511		FINNGEN_R6	40158	249334
NEALE2_20003_1140883066	Insulin product | treatment/medication code	measurement	1.48292e-144	0.999567	2.71711		UKB Neale v2	3545	361141
FINNGEN_R6_H7_RETINOPATHYDIAB_PROLIF	Proliferative diabetic retinopathy	disease of visual system	1.4e-138	1.43222	4.18799		FINNGEN_R6	1737	242927
NEALE2_2986	Started insulin within one year diagnosis of diabetes	Uncategorised	7.90274e-136	1.22142	3.39199		UKB Neale v2	1999	16415
FINNGEN_R6_E4_DM1REN	Type 1 diabetes with renal complications	urinary system disease	8.07e-135	1.78904	5.98371		FINNGEN_R6	1195	216355
FINNGEN_R6_DM_RETINA_NOS	Unspecified diabetic retinopathy	disease of visual system	8.12e-132	1.23193	3.42784		FINNGEN_R6	2263	244571
FINNGEN_R6_RHEUMA_SEROPOS_OTH	Other/unspecified seropositiverheumatoid arthritis	musculoskeletal or connective tissue disease	1.78e-122	0.75749	2.13292		FINNGEN_R6	5793	260341
FINNGEN_R6_DM_HYPOGLYC	Diabetic hypoglycemia	pancreas disease	1.28e-121	0.81472	2.25854		FINNGEN_R6	4867	195703
FINNGEN_R6_RHEUMA_SEROPOS_WIDE	Seropositive rheumatoid arthritis, wide	musculoskeletal or connective tissue disease	1.69e-121	0.74988	2.11675		FINNGEN_R6	5855	260403
FINNGEN_R6_H7_RETINALDISOTH	Other retinal disorders	disease of visual system	3.73e-119	0.47943	1.61515		FINNGEN_R6	13627	254817
FINNGEN_R6_RHEUMA_SEROPOS	Seropositive rheumatoid arthritis	musculoskeletal or connective tissue disease	6.65e-119	0.74483	2.10608		FINNGEN_R6	5857	209654
FINNGEN_R6_DM_MACULOPATHY_EXMORE	Diabetic maculopathy (more control exclusions)	disease of visual system	2.85e-118	1.1789	3.2508		FINNGEN_R6	2273	216574
FINNGEN_R6_H7_MACULOPATHYDIAB	Diabetic maculopathy	disease of visual system	7.77e-105	1.07337	2.92522		FINNGEN_R6	2273	243463
FINNGEN_R6_DM_MACULOPATHY	Diabetic maculopathy	disease of visual system	9.7e-105	1.07495	2.92985		FINNGEN_R6	2273	253236
FINNGEN_R6_H7_RETINOPATHYDIAB_NAS	Other diabetic retinopathy	disease of visual system	8.47e-104	1.44739	4.252		FINNGEN_R6	1279	242469
FINNGEN_R6_H7_CHOROIDRETINA	Disorders of choroid and retina	disease of visual system	1.93e-101	0.37286	1.45188		FINNGEN_R6	19215	260405
FINNGEN_R6_M13_RHEUMA_INCLAVO	Rheumatoid arthritis , including avohilmo	musculoskeletal or connective tissue disease	5.22e-97	0.55227	1.73719		FINNGEN_R6	8428	260405
FINNGEN_R6_M13_RHEUMA	Rheumatoid arthritis	musculoskeletal or connective tissue disease	7.55e-90	0.55018	1.73357		FINNGEN_R6	7909	181323
FINNGEN_R6_E4_DM1NEU	Type 1 diabetes with neurological complications	nervous system disease	1.08e-88	1.87545	6.52375		FINNGEN_R6	740	215900
SAIGE_250_1	Type 1 diabetes	Uncategorised	1.77e-88	1.01	2.7456		UKB SAIGE	2660	391416
FINNGEN_R6_E4_ENDONUTRMET	Endocrine, nutritional and metabolic diseases	endocrine system disease	7.77e-85	0.20264	1.22463		FINNGEN_R6	97333	260405
FINNGEN_R6_DM_NEPHROPATHY_EXMORE	Diabetic nephropathy (more control exclusions)	urinary system disease	2.71e-78	0.71873	2.05183		FINNGEN_R6	3957	217292
NEALE2_6177_3	Insulin | medication for cholesterol, blood pressure or diabetes	Uncategorised	3.84143e-74	0.892176	2.44043		UKB Neale v2	2248	165340
NEALE2_2976_raw	Age diabetes diagnosed	Uncategorised	7.49032e-74	-3.19571	0.0409374		UKB Neale v2		16166
NEALE2_6153_3	Insulin | medication for cholesterol, blood pressure, diabetes, or take exogenous hormones	Uncategorised	1.22044e-73	1.1005	3.00568		UKB Neale v2	1476	193148
FINNGEN_R6_DM_NEPHROPATHY	Diabetic nephropathy	urinary system disease	6.25e-68	0.65078	1.91704		FINNGEN_R6	3957	253692
FINNGEN_R6_RHEUMA_SEROPOS_STRICT	Seropositive rheumatoid arthritis, strict definition	musculoskeletal or connective tissue disease	4.37e-67	1.06892	2.91223		FINNGEN_R6	1580	256330
FINNGEN_R6_DM_NEUROPATHY	Diabetic neuropathy	nervous system disease	2.8e-62	0.95955	2.61052		FINNGEN_R6	1769	192605
FINNGEN_R6_O15_PREG_DM	Diabetes mellitus in pregnancy	pregnancy or perinatal disease	1.49e-57	0.4409	1.55411		FINNGEN_R6	7676	138100
GCST90038685	Rheumatoid arthritis	musculoskeletal or connective tissue disease	2.8e-57	0.00561044	1.00563	PMID:33959723	Donertas HM	5427	484598
FINNGEN_R6_E4_DM1PERIPH	Type 1 diabetes with peripheral circulatory complications	cardiovascular disease	1.81e-55	1.91623	6.79529		FINNGEN_R6	459	215619
FINNGEN_R6_G6_DIABETNEUR	Diabethic neuropathy	nervous system disease	5.92e-55	0.87093	2.38913		FINNGEN_R6	1776	233083
FINNGEN_R6_Z21_SPECIAL_SCREEN_EXAM_OTH_DISEA_DISORD	Special screening examination for other diseases and disorders	Uncategorised	2.72e-53	0.79096	2.20551		FINNGEN_R6	2044	139210
FINNGEN_R6_DM_VITREOUS_BLEEDING	Vitreous bleeding (caused by prolif. dmrp when together with H36.03*)	disease of visual system	8.76e-53	0.88587	2.42509		FINNGEN_R6	1699	244007
FINNGEN_R6_T2D_WIDE	Type 2 diabetes, wide definition	Uncategorised	3.06e-52	0.276	1.31785		FINNGEN_R6	22067	239388
FINNGEN_R6_E4_DM2OPTH	Type 2 diabetes with ophthalmic complications	injury, poisoning or other complication	3.35e-52	0.73119	2.07755		FINNGEN_R6	2558	217718
FINNGEN_R6_E4_GLUCOPANCREAS	Other disorders of glucose regulation and pancreatic internal secretion	pancreas disease	1.65e-51	0.86426	2.37325		FINNGEN_R6	1607	260405
SAIGE_714_1	Rheumatoid arthritis	musculoskeletal or connective tissue disease	1e-49	0.559	1.74892		UKB SAIGE	4412	369497
GCST90038633	Diabetes	pancreas disease	2.4e-49	0.0104532	1.01051	PMID:33959723	Donertas HM	24659	484598
FINNGEN_R6_H7_VITRHAEMORR	Vitreous haemorrhage	Uncategorised	1.06e-48	0.8246	2.28097		FINNGEN_R6	1727	253256
FINNGEN_R6_DM_BCKGRND_RETINA_NONPROLIF	Severe non-proliferative background diabetic retinopathy	disease of visual system	1.35e-48	1.4887	4.43133		FINNGEN_R6	568	242876
FINNGEN_R6_E4_DM2	Type 2 diabetes	Uncategorised	1.93e-47	0.20991	1.23357		FINNGEN_R6	41245	256405
NEALE2_20002_1222	Type 1 diabetes | non-cancer illness code, self-reported	Uncategorised	3.10768e-46	1.85447	6.3883		UKB Neale v2	318	361141
FINNGEN_R6_H7_RETINOPATHYDIAB_BKG_SEVERE	Severe diabetic background retinopathy	disease of visual system	7.77e-46	1.41704	4.12489		FINNGEN_R6	568	241758
NEALE2_20002_1464	Rheumatoid arthritis | non-cancer illness code, self-reported	musculoskeletal or connective tissue disease	7.84705e-45	0.515507	1.67449		UKB Neale v2	4017	361141
SAIGE_714	Rheumatoid arthritis and other inflammatory polyarthropathies	musculoskeletal or connective tissue disease	3.06e-44	0.497	1.64378		UKB SAIGE	4879	369964
FINNGEN_R6_K11_REIMB_202	KELA_REIMBURSEMENT_202	Uncategorised	6.67e-44	0.28638	1.3316		FINNGEN_R6	13801	260405
FINNGEN_R6_M13_POLYARTHROPATHIES	Polyarthropathies	musculoskeletal or connective tissue disease	1.28e-42	0.24353	1.27574		FINNGEN_R6	19175	192589
FINNGEN_R6_N14_GLOMEINOTH	Glomerular disorders in diseases classified elsewhere	urinary system disease	8.74e-42	0.68048	1.97483		FINNGEN_R6	2142	258871
NEALE2_2443	Diabetes diagnosed by doctor	pancreas disease	3.1694e-39	0.234889	1.26477		UKB Neale v2	17275	360192
FINNGEN_R6_E4_HYPOGLYC	Hypoglycaemia, other or unspecified	phenotype	7.36e-39	0.84816	2.33535		FINNGEN_R6	1240	260038
GCST90002298	Eosinophil counts	measurement	1.88e-38	0.042202	1.04311	PMID:32888493	Chen MH		474237
GCST90002374	White blood cell count	measurement	1.99e-38	0.039141	1.03992	PMID:32888493	Chen MH		562243
SAIGE_250	Diabetes mellitus	pancreas disease	8.6e-37	0.227	1.25483		UKB SAIGE	20203	408959
NEALE2_20002_1377	Polymyalgia rheumatica | non-cancer illness code, self-reported	musculoskeletal or connective tissue disease	2.93998e-36	1.06112	2.88961		UKB Neale v2	753	361141
NEALE2_6148_1	Diabetes related eye disease | eye problems/disorders	Uncategorised	3.88828e-36	0.613092	1.84613		UKB Neale v2	2249	117890
NEALE2_20003_1140869848	Methotrexate | treatment/medication code	Uncategorised	1.22661e-35	0.660354	1.93548		UKB Neale v2	1918	361141
FINNGEN_R6_RX_CROHN_2NDLINE	Second line medication for Crohns disease	gastrointestinal disease	2.07e-35	0.25285	1.28769		FINNGEN_R6	13438	260405
FINNGEN_R6_E4_HYTHY_AI_STRICT	Hypothyroidism, strict autoimmune	endocrine system disease	5.81e-35	0.20299	1.22506		FINNGEN_R6	28688	235230
FINNGEN_R6_RHEUMA_NOS	Other/unspecified rheumatoid arthritis	musculoskeletal or connective tissue disease	7.46e-35	0.58491	1.79483		FINNGEN_R6	2462	258531
GCST90002381	Eosinophil counts	measurement	1.8e-34	0.042516	1.04343	PMID:32888494	Vuckovic D		408112
GCST90025978	Lung function (FEV1/FVC)	measurement	4.6e-34	-0.0540814	0.947355	PMID:34226706	Barton AR		371898
GCST90038616	Asthma	respiratory or thoracic disease	1.1e-33	0.0127342	1.01282	PMID:33959723	Donertas HM	56087	484598
FINNGEN_R6_N14_GLOMERULAR	Glomerular diseases	urinary system disease	1.77e-33	0.45477	1.57581		FINNGEN_R6	3676	260405
GCST90002351	Neutrophil count	measurement	2.75e-32	0.037208	1.03791	PMID:32888493	Chen MH		519288
FINNGEN_R6_STILL_ADULT	Adult-onset Still disease	musculoskeletal or connective tissue disease	8.82e-32	0.41749	1.51815		FINNGEN_R6	4336	239229
FINNGEN_R6_O15_PREG_OTHER_MAT_DISORD	Other maternal disorders predominantly related to pregnancy	pregnancy or perinatal disease	1.21e-31	0.2207	1.24695		FINNGEN_R6	16637	147061
SAIGE_250_7	Diabetic retinopathy	disease of visual system	2.69e-31	0.808	2.24342		UKB SAIGE	1339	398198
NEALE2_20002_1220	Diabetes | non-cancer illness code, self-reported	pancreas disease	1.04701e-30	0.227481	1.25543		UKB Neale v2	14114	361141
SAIGE_250_23	Type 2 diabetes with ophthalmic manifestations	Uncategorised	3.53e-30	0.807	2.24117		UKB SAIGE	1298	390054
FINNGEN_R6_E4_DM2NOCOMP	Type 2 diabetes without complications	Uncategorised	1.27e-29	0.22012	1.24623		FINNGEN_R6	18839	233999
GCST90038599	Diabetes or endocrine disease	pancreas disease	2.6e-29	0.0115407	1.01161	PMID:33959723	Donertas HM	51949	484598
NEALE2_30150	Eosinophill count	measurement	3.03732e-28	0.0317007	1.03221		UKB Neale v2		349856
SAIGE_250_11	Type 1 diabetes with ketoacidosis	Uncategorised	7.31e-28	2.02	7.53832		UKB SAIGE	237	388993
GCST90002407	White blood cell count	measurement	7.8e-28	0.0379552	1.03868	PMID:32888494	Vuckovic D		408112
GCST90002398	Neutrophil count	measurement	2.2e-27	0.0380624	1.0388	PMID:32888494	Vuckovic D		408112
NEALE2_20002_1111	Asthma | non-cancer illness code, self-reported	Uncategorised	4.19186e-27	0.129534	1.1383		UKB Neale v2	41934	361141
GCST004133	Ulcerative colitis	gastrointestinal disease	4.254e-27	-0.3164	0.728768	PMID:28067908	de Lange KM	12366	45975
NEALE2_6152_8	Asthma | blood clot, dvt, bronchitis, emphysema, asthma, rhinitis, eczema, allergy diagnosed by doctor	Uncategorised	1.54779e-26	0.128492	1.13711		UKB Neale v2	41633	360527
GCST90038596	Respiratory or ear-nose-throat disease	Uncategorised	5.8e-26	0.0133674	1.01346	PMID:33959723	Donertas HM	86427	484598
FINNGEN_R6_M13_POLYMYALGIA	Polymyalgia rheumatica	musculoskeletal or connective tissue disease	1.77e-25	0.56526	1.75991		FINNGEN_R6	1907	255257
FINNGEN_R6_RHEUMA_OTHER_WIDE	Other (seronegative) rheumatoid arthritis, wide	musculoskeletal or connective tissue disease	4.21e-25	0.38618	1.47135		FINNGEN_R6	3831	259900
FINNGEN_R6_E4_DM2KETO	Type 2 diabetes with ketoacidosis	pancreas disease	7.14e-25	1.20389	3.33306		FINNGEN_R6	444	215604
FINNGEN_R6_RX_CROHN_1STLINE	First line medication for Crohns disease	gastrointestinal disease	6.44e-24	0.11883	1.12618		FINNGEN_R6	50242	260405
FINNGEN_R6_E4_DMNASNOCOMP	Unspecified diabetes without complications	pancreas disease	8.54e-24	0.6002	1.82248		FINNGEN_R6	1566	216726
SAIGE_717	Polymyalgia rheumatica	musculoskeletal or connective tissue disease	3.89e-23	0.734	2.0834		UKB SAIGE	1152	408961
GCST90025985	White blood cell count	measurement	5.3e-23	0.0403892	1.04122	PMID:34226706	Barton AR		444734
SAIGE_250_2	Type 2 diabetes	Uncategorised	7.36e-23	0.181	1.19842		UKB SAIGE	18945	407701
SAIGE_471	Nasal polyps	cell proliferation disorder	1.66e-22	0.415	1.51437		UKB SAIGE	3311	393356
FINNGEN_R6_J10_NASALPOLYP	Nasal polyp	cell proliferation disorder	2.24e-22	0.36248	1.43689		FINNGEN_R6	3919	203127
GCST90025977	Neutrophil count	measurement	1.4e-21	0.0384609	1.03921	PMID:34226706	Barton AR		443782
NEALE2_30140_raw	Neutrophill count	measurement	1.60379e-21	0.0522965	1.05369		UKB Neale v2		349856
NEALE2_20111_9	Diabetes | illnesses of siblings	pancreas disease	1.6747e-21	0.146678	1.15798		UKB Neale v2	23446	280211
GCST90006901	Epstein-Barr virus ZEBRA antibody levels	measurement	3.15263e-21	0.234825	1.26469	PMID:33204752	Butler-Laporte G		8191
GCST000964	Ulcerative colitis	gastrointestinal disease	4.75e-21	-0.300105	0.740741	PMID:21297633	Anderson CA	6687	26405
NEALE2_2188	Long-standing illness, disability or infirmity	Uncategorised	6.86924e-21	0.0771838	1.08024		UKB Neale v2	114798	352798
NEALE2_30000_raw	White blood cell (leukocyte) count	measurement	1.62597e-20	0.0736061	1.07638		UKB Neale v2		350470
GCST004131	Inflammatory bowel disease	gastrointestinal disease	3.387e-20	-0.2096	0.810909	PMID:28067908	de Lange KM	25042	59957
GCST90025955	Apolipoprotein A1 levels	measurement	6e-20	0.0406235	1.04146	PMID:34226706	Barton AR		398508
FINNGEN_R6_J10_ASTHMACOPDKELA	Asthma/COPD (KELA code 203)	respiratory or thoracic disease	1.11e-19	0.14732	1.15872		FINNGEN_R6	24334	244792
GCST90002382	Eosinophil percentage of white cells	measurement	4.7e-19	0.0310811	1.03157	PMID:32888494	Vuckovic D		408112
FINNGEN_R6_NECROVASC_FG	Other necrotizing vasculopathies (FG)	cardiovascular disease	6.67e-19	0.6508	1.91707		FINNGEN_R6	1034	204831
SAIGE_251	Other disorders of pancreatic internal secretion	pancreas disease	7.52e-19	0.725	2.06473		UKB SAIGE	943	406329
SAIGE_251_1	Hypoglycemia	phenotype	7.57e-19	0.729	2.07301		UKB SAIGE	939	387258
GCST90025956	HDL cholesterol levels	measurement	7.8e-19	0.0369332	1.03762	PMID:34226706	Barton AR		400754
FINNGEN_R6_HYPOTHYROIDISM	Hypothyroidism (congenital or acquired)	endocrine system disease	8.08e-19	0.16973	1.18498		FINNGEN_R6	32925	98381
FINNGEN_R6_H7_EYE	Diseases of the eye and adnexa	disease of visual system	1.06e-18	0.08491	1.08862		FINNGEN_R6	92826	260405
FINNGEN_R6_HYPOTHY_PURCHASE	Hypothyroidism and >3 levothyroxin purchases	endocrine system disease	1.3e-18	0.16906	1.18419		FINNGEN_R6	32581	98164
FINNGEN_R6_HYPOTHY_LEVOTHY	Hypothyroidism, levothyroxin purchases	endocrine system disease	1.3e-18	0.16906	1.18419		FINNGEN_R6	32581	98164
NEALE2_30210_raw	Eosinophill percentage	measurement	3.51587e-18	0.0624983	1.06449		UKB Neale v2		349861
FINNGEN_R6_GEST_DIABETES	Gestational diabetes (for exclusion)	pregnancy or perinatal disease	1.17e-17	0.23472	1.26455		FINNGEN_R6	7238	147061
SAIGE_495	Asthma	Uncategorised	1.59e-17	0.132	1.14111		UKB SAIGE	26332	401837
FINNGEN_R6_M13_TEMPARTERIT	Temporal arteritis	cardiovascular disease	1.59e-17	0.88894	2.43255		FINNGEN_R6	534	253884
FINNGEN_R6_Z21_PRESENCE_OTH_FUNCTIONAL_IMPLANTNTS	Presence of other functional implants	Uncategorised	1.62e-17	0.20105	1.22269		FINNGEN_R6	10179	241264
FINNGEN_R6_AB1_VIRAL_WARTS	Viral warts	cell proliferation disorder	1.66e-17	0.44457	1.55982		FINNGEN_R6	1851	253799
FINNGEN_R6_J10_SINUSITIS	Acute sinusitis	respiratory or thoracic disease	2.81e-17	0.16895	1.18406		FINNGEN_R6	13292	230312
FINNGEN_R6_GIANT_CELL_TEMP_ARTERITIS	Giant cell arteritis with polymyalgia rheumatica	cardiovascular disease	3.64e-17	0.87474	2.39825		FINNGEN_R6	534	259905
FINNGEN_R6_M13_NECROVASC	Other necrotizing vasculopathies	cardiovascular disease	4.18e-17	0.56868	1.76593		FINNGEN_R6	1177	254527
FINNGEN_R6_E4_HYPOCOMA	Nondiabetic hypoglycaemic coma	phenotype	7.34e-17	2.32794	10.2568		FINNGEN_R6	84	258882
FINNGEN_R6_M13_GIANTCELL	Giant cell arteritis	cardiovascular disease	7.99e-17	0.82565	2.28336		FINNGEN_R6	584	253934
GCST90002389	Lymphocyte percentage of white cells	measurement	1.8e-16	-0.0289818	0.971434	PMID:32888494	Vuckovic D		408112
NEALE2_20003_1140874930	Prednisolone | treatment/medication code	Uncategorised	2.85085e-16	0.414091	1.513		UKB Neale v2	2103	361141
GCST90025957	Triglyceride levels	measurement	5.3e-16	-0.0335779	0.96698	PMID:34226706	Barton AR		437532
FINNGEN_R6_E4_HYTHY_AI_STRICT_PURCH	Hypothyroidism, strict autoimmune, 3 medication purchases required	endocrine system disease	9.04e-16	0.12072	1.12831		FINNGEN_R6	32581	260405
GCST90038660	Connective tissue disorder	musculoskeletal or connective tissue disease	2.1e-15	0.00215625	1.00216	PMID:33959723	Donertas HM	3206	484598
FINNGEN_R6_T1D_WIDE2	Type 1 diabetes, wide definition, subgroup 2	Uncategorised	2.39e-15	1.34304	3.83067		FINNGEN_R6	208	212285
FINNGEN_R6_J10_LOWCHRON	Chronic lower respiratory diseases	respiratory or thoracic disease	3.29e-15	0.10316	1.10867		FINNGEN_R6	39947	260405
GCST90002346	Mean platelet volume	measurement	4.3e-15	-0.024791	0.975514	PMID:32888493	Chen MH		460935
FINNGEN_R6_E4_HYTHYNAS	Hypothyroidism, other/unspecified	endocrine system disease	6.37e-15	0.11671	1.12379		FINNGEN_R6	32871	254846
NEALE2_30100_raw	Mean platelet (thrombocyte) volume	measurement	6.51558e-15	-0.0327891	0.967743		UKB Neale v2		350470
GCST90002395	Mean platelet volume	measurement	6.6e-15	-0.0261549	0.974184	PMID:32888494	Vuckovic D		408112
NEALE2_137	Number of treatments/medications taken	Uncategorised	7.17641e-15	0.0231718	1.02344		UKB Neale v2		361141
FINNGEN_R6_I9_PERIPH	Peripheral artery operations in Hilmo	cardiovascular disease	7.9e-15	0.38749	1.47328		FINNGEN_R6	2126	247033
FINNGEN_R6_ASTHMA_MODE	Asthma (mode)	Uncategorised	9.41e-15	0.12764	1.13614		FINNGEN_R6	24164	183064
FINNGEN_R6_J10_CHRONSINUSITIS	Chronic sinusitis	respiratory or thoracic disease	1.38e-14	0.17579	1.19219		FINNGEN_R6	10435	209643
FINNGEN_R6_E4_DM2COMA	Type 2 diabetes with coma	phenotype	1.52e-14	0.3325	1.39445		FINNGEN_R6	3011	218171
NEALE2_20003_1140870422	Folic acid product | treatment/medication code	measurement	1.52039e-14	0.324826	1.38379		UKB Neale v2	3024	361141
FINNGEN_R6_J10_ASTHMA_INCLAVO	Asthma, including avohilmo	Uncategorised	2.32e-14	0.10926	1.11545		FINNGEN_R6	31664	260405
FINNGEN_R6_M13_ARTHINOTH	Arthropathies in other diseases classified elsewhere	phenotype	4.67e-14	0.6743	1.96266		FINNGEN_R6	656	174070
FINNGEN_R6_N14_DIALYSIS	Dialysis	Uncategorised	5.57e-14	0.62016	1.85923		FINNGEN_R6	746	253696
NEALE2_30080_raw	Platelet count	measurement	5.59892e-14	1.70309	5.49089		UKB Neale v2		350474
FINNGEN_R6_L12_ULCERLOWLIMB	Ulcer of lower limb, not elsewhere classified	phenotype	5.68e-14	0.38675	1.47219		FINNGEN_R6	1950	248559
FINNGEN_R6_J10_ASTHMA	Asthma	Uncategorised	7.63e-14	0.12053	1.12809		FINNGEN_R6	25544	183996
GCST90025965	Urate levels	measurement	9.6e-14	-0.0296631	0.970773	PMID:34226706	Barton AR		437354
FINNGEN_R6_J10_ASTHMA_EXMORE	Asthma (more control exclusions)	Uncategorised	1.19e-13	0.11978	1.12725		FINNGEN_R6	25544	178846
FINNGEN_R6_Z21_OTHER_SPECIAL_EXAM_INVES_PERSONS_WO_COMPLA_REPOR_DIAGNOSIS	Other special examinations and investigations of persons without complaint or reported diagnosis	Uncategorised	1.59e-13	0.08187	1.08531		FINNGEN_R6	66004	203170
GCST90025952	Apolipoprotein B levels	measurement	1.8e-13	-0.0301372	0.970312	PMID:34226706	Barton AR		435744
GCST90000025	Appendicular lean mass	measurement	2.457e-13	-0.0226	0.977653	PMID:33097823	Pei YF		450243
GCST90012877	Alzheimer's disease or family history of Alzheimer's disease	nervous system disease	2.88428e-13	-0.117412	0.889219	PMID:33589840	Schwartzentruber J		472868
GCST90002357	Platelet count	measurement	3.99e-13	0.021752	1.02199	PMID:32888493	Chen MH		542827
FINNGEN_R6_E4_HYPODRUG	Drug-induced hypoglycaemia without coma	injury, poisoning or other complication	4.16e-13	1.0004	2.71937		FINNGEN_R6	276	259074
FINNGEN_R6_AB1_INFECTIONS	Certain infectious and parasitic diseases	infectious disease	1.4e-12	0.07022	1.07274		FINNGEN_R6	70078	260405
GCST90038684	Ulcerative colitis	gastrointestinal disease	2.1e-12	-0.00168723	0.998314	PMID:33959723	Donertas HM	2515	484598
FINNGEN_R6_O15_MATERN_CARE_OTHER	Maternal care for other known or suspected fetal problems	phenotype	2.28e-12	0.22366	1.25065		FINNGEN_R6	5258	128375
NEALE2_2316	Wheeze or whistling in the chest in last year	phenotype	2.46742e-12	0.0669355	1.06923		UKB Neale v2	73828	354523
FINNGEN_R6_M13_TRIGGERFINGER	Trigger finger	phenotype	3.02e-12	0.31941	1.37632		FINNGEN_R6	2432	200156
FINNGEN_R6_H7_CATARACTOTHER	Other cataract	Uncategorised	3.72e-12	0.16824	1.18322		FINNGEN_R6	9741	234553
NEALE2_20002_1456	Malabsorption/coeliac disease | non-cancer illness code, self-reported	gastrointestinal disease	4.20116e-12	-0.40363	0.667891		UKB Neale v2	1587	361141
GCST90013410	Basal cell carcinoma	cell proliferation disorder	5.3e-12	-0.128623	0.879305	PMID:33549134	Adolphe C	17416	392871
FINNGEN_R6_I9_PAD	Peripheral artery disease	cardiovascular disease	5.33e-12	0.17375	1.18976		FINNGEN_R6	9021	253928
FINNGEN_R6_AB1_VIRAL_OTHER_INTEST_INFECTIONS	Viral and other specified intestinal infections	infectious disease	5.74e-12	0.21669	1.24196		FINNGEN_R6	4916	239353
FINNGEN_R6_ASTHMA_EOSINOPHIL_SUGG	Suggestive for eosinophilic asthma	Uncategorised	5.96e-12	0.41098	1.5083		FINNGEN_R6	1464	159916
SAIGE_557_1	Celiac disease	gastrointestinal disease	6.02e-12	-0.386	0.679771		UKB SAIGE	1855	336638
FINNGEN_R6_H8_EXTOTITIS	Otitis externa	Uncategorised	7.68e-12	0.24797	1.28142		FINNGEN_R6	3780	258443
GCST90014325	Asthma	respiratory or thoracic disease	8.27651e-12	0.0873059	1.09123	PMID:34103634	Valette K	56167	408422
SAIGE_557	Intestinal malabsorption (non-celiac)	gastrointestinal disease	1.09e-11	-0.357	0.699772		UKB SAIGE	2103	336886
FINNGEN_R6_ASTHMA_INFECTIONS	Asthma-related infections	biological process	1.37e-11	0.1448	1.15581		FINNGEN_R6	12642	171094
FINNGEN_R6_RX_STATIN	Statin medication	biological process	1.49e-11	0.08439	1.08805		FINNGEN_R6	86466	260405
GCST90025954	Direct low density lipoprotein cholesterol levels	measurement	1.5e-11	-0.0279068	0.972479	PMID:34226706	Barton AR		437068
NEALE2_30180_raw	Lymphocyte percentage	measurement	1.52812e-11	-0.190909	0.826208		UKB Neale v2		349861
FINNGEN_R6_K11_KELAIBD	IBD patients in KELA-register	gastrointestinal disease	1.55e-11	-0.22112	0.80162		FINNGEN_R6	5047	254752
NEALE2_135	Number of self-reported non-cancer illnesses	Uncategorised	2.14406e-11	0.0206245	1.02084		UKB Neale v2		361141
GCST003129	Primary biliary cholangitis	cell proliferation disorder	3.42333e-11	0.331173	1.3926	PMID:26394269	Cordell HJ	2764	13239
NEALE2_2492	Taking other prescription medications	Uncategorised	3.55148e-11	0.0500315	1.0513		UKB Neale v2	168993	360027
NEALE2_23130_raw	Trunk predicted mass	measurement	3.60476e-11	-0.0793578	0.923709		UKB Neale v2		354494
GCST90025987	Eosinophil counts	measurement	3.7e-11	0.0248406	1.02515	PMID:34226706	Barton AR		440275
NEALE2_23129_raw	Trunk fat-free mass	measurement	4.03575e-11	-0.0825507	0.920765		UKB Neale v2		354530
FINNGEN_R6_H7_LENS	Disorders of lens	disease of visual system	4.65e-11	0.10025	1.10545		FINNGEN_R6	35593	260405
NEALE2_20002_1463	Ulcerative colitis | non-cancer illness code, self-reported	gastrointestinal disease	4.67343e-11	-0.349098	0.705324		UKB Neale v2	1916	361141
NEALE2_20002_1417	Nasal polyps | non-cancer illness code, self-reported	cell proliferation disorder	4.99139e-11	0.382616	1.46611		UKB Neale v2	1587	361141
FINNGEN_R6_J10_RESPIRATORY	Diseases of the respiratory system	respiratory or thoracic disease	5.15e-11	0.06099	1.06289		FINNGEN_R6	129803	260405
FINNGEN_R6_E4_DM2PERIPH	Type 2 diabetes with peripheral circulatory complications	cardiovascular disease	5.28e-11	0.42061	1.52289		FINNGEN_R6	1314	216474
FINNGEN_R6_M13_SYSTCONNECT	Systemic connective tissue disorders	musculoskeletal or connective tissue disease	5.61e-11	0.17727	1.19395		FINNGEN_R6	7055	260405
NEALE2_20003_1140861998	Ventolin 100micrograms inhaler | treatment/medication code	measurement	6.97964e-11	0.150345	1.16224		UKB Neale v2	10380	361141
FINNGEN_R6_ASTHMA_PNEUMONIA_AND_SEPSIS	Asthma-related pneumonia or sepsis	infectious disease	9.07e-11	0.18099	1.1984		FINNGEN_R6	6920	165372
GCST90038670	Nasal or sinus disorder	Uncategorised	9.6e-11	0.0025444	1.00255	PMID:33959723	Donertas HM	6734	484598
FINNGEN_R6_AB1_INTESTINAL_INFECTIONS	Intestinal infectious diseases	infectious disease	1.1e-10	0.09335	1.09785		FINNGEN_R6	25968	260405
GCST90038683	Inflammatory bowel disease	gastrointestinal disease	1.1e-10	-0.00197547	0.998026	PMID:33959723	Donertas HM	4101	484598
GCST90025963	Mean corpuscular volume	measurement	1.5e-10	0.0240393	1.02433	PMID:34226706	Barton AR		444035
FINNGEN_R6_J10_ASTHMA_MAIN	Asthma (only as main-diagnosis)	Uncategorised	1.65e-10	0.1103	1.11661		FINNGEN_R6	21356	179808
FINNGEN_R6_E4_THYROID	Disorders of the thyroid gland	endocrine system disease	1.73e-10	0.0885	1.09253		FINNGEN_R6	38430	260405
FINNGEN_R6_AB1_GASTROENTERITIS_NOS	Diarrhoea and gastroenteritis of presumed infectious origin	Uncategorised	1.82e-10	0.10716	1.11311		FINNGEN_R6	18586	253023
FINNGEN_R6_L12_CORNSANDCALLOS	Corns and callosities	biological process	1.99e-10	0.3889	1.47536		FINNGEN_R6	1343	247952
FINNGEN_R6_J10_ASTHMA_MAIN_EXMORE	Asthma (only as main-diagnosis) (more control exclusions)	Uncategorised	2.08e-10	0.10965	1.11589		FINNGEN_R6	21356	174658
FINNGEN_R6_ASTHMA_PNEUMONIA	Asthma-related pneumonia	infectious disease	2.32e-10	0.17719	1.19386		FINNGEN_R6	6905	165357
FINNGEN_R6_K11_IBD_STRICT	Inflammatory bowel disease, strict (require KELA)	gastrointestinal disease	2.78e-10	-0.21406	0.8073		FINNGEN_R6	4611	254316
GCST90002399	Neutrophil percentage of white cells	measurement	2.8e-10	0.0222786	1.02253	PMID:32888494	Vuckovic D		408112
SAIGE_555_2	Ulcerative colitis	gastrointestinal disease	3.64e-10	-0.265	0.767206		UKB SAIGE	3195	337978
GCST90038654	Joint disorder	musculoskeletal or connective tissue disease	4.3e-10	0.0067645	1.00679	PMID:33959723	Donertas HM	60819	484598
FINNGEN_R6_HYPOTHY_REIMB	Hypothyroidism, drug reimbursement	endocrine system disease	4.36e-10	0.19108	1.21056		FINNGEN_R6	8575	74138
GCST90025974	Hemoglobin A1c levels	measurement	4.8e-10	0.0265082	1.02686	PMID:34226706	Barton AR		437749
GCST005413	Type 2 diabetes	pancreas disease	5.219e-10	0.1666	1.18128	PMID:29358691	Bonas-Guarch S	12931	70127
FINNGEN_R6_K11_IBD	Inflammatory bowel disease	gastrointestinal disease	5.78e-10	-0.1688	0.844678		FINNGEN_R6	7206	260405
GCST005581	Primary biliary cirrhosis	cell proliferation disorder	6.299e-10	0.294906	1.343	PMID:22961000	Liu JZ	2861	11375
FINNGEN_R6_ASTHMA_NAS	Asthma, unspecified (mode)	Uncategorised	8.59e-10	0.13421	1.14363		FINNGEN_R6	11988	170440
GCST90025976	Mean sphered cell volume	measurement	8.8e-10	0.0259712	1.02631	PMID:34226706	Barton AR		437736
GCST007431	Lung function (FEV1/FVC)	measurement	8.98e-10	-0.0242	0.97609	PMID:30804560	Shrine N		321047
FINNGEN_R6_E4_DM2NASCOMP	Type 2 diabetes with other specified/multiple/unspecified complications	injury, poisoning or other complication	9.24e-10	0.10124	1.10654		FINNGEN_R6	30103	245263
FINNGEN_R6_DM_PERIPHATHERO	Peripheral atherosclerosis	cardiovascular disease	1.13e-09	0.17124	1.18678		FINNGEN_R6	8393	199229
FINNGEN_R6_ASTHMA_NAS_EXMORE	Asthma, unspecified (mode) (more control exclusions)	Uncategorised	1.14e-09	0.13373	1.14308		FINNGEN_R6	11988	165290
NEALE2_50_raw	Standing height	measurement	1.20133e-09	-0.147989	0.862441		UKB Neale v2		360388
NEALE2_23102_raw	Whole body water mass	measurement	1.30603e-09	-0.108244	0.897409		UKB Neale v2		354834
GCST004613	Sum neutrophil eosinophil counts	measurement	1.431e-09	0.0355462	1.03619	PMID:27863252	Astle WJ		170384
GCST004614	Granulocyte count	measurement	1.596e-09	0.0354928	1.03613	PMID:27863252	Astle WJ		169822
FINNGEN_R6_ASTHMA_HOSPITAL_MAIN	Asthma, hospital admissions , main diagnosis only	Uncategorised	1.68e-09	0.1002	1.10539		FINNGEN_R6	21351	260405
GCST90025975	Mean reticulocyte volume	measurement	1.8e-09	0.0258369	1.02617	PMID:34226706	Barton AR		436944
GCST90002402	Platelet count	measurement	1.8e-09	0.0206741	1.02089	PMID:32888494	Vuckovic D		408112
NEALE2_20015_raw	Sitting height	measurement	1.82024e-09	-0.08459	0.918889		UKB Neale v2		360066
NEALE2_23101_raw	Whole body fat-free mass	Uncategorised	1.89498e-09	-0.145521	0.864572		UKB Neale v2		354808
FINNGEN_R6_MUCOPROCT	Mucosal proctocolitis	gastrointestinal disease	1.9e-09	-0.27195	0.761892		FINNGEN_R6	2468	252173
FINNGEN_R6_M13_MICROPOLYANG	Microscopic polyangiitis	cardiovascular disease	2.03e-09	1.64676	5.19014		FINNGEN_R6	83	259311
SAIGE_250_24	Type 2 diabetes with neurological manifestations	Uncategorised	2.04e-09	0.613	1.84596		UKB SAIGE	575	389331
SAIGE_250_6	Polyneuropathy in diabetes	nervous system disease	2.17e-09	0.794	2.21223		UKB SAIGE	354	389110
FINNGEN_R6_I9_HYPTENSEC	Secondary hypertension	cardiovascular disease	2.4e-09	0.32725	1.38715		FINNGEN_R6	1667	137488
GCST004626	Myeloid white cell count	measurement	2.441e-09	0.0351736	1.0358	PMID:27863252	Astle WJ		169219
NEALE2_20150_raw	Forced expiratory volume in 1-second (fev1), best measure	measurement	2.50582e-09	-0.0148609	0.985249		UKB Neale v2		272338
GCST90093330	Neutralising antibody response to interferon beta therapy in multiple sclerosis (presence of antibodies; IFNβ-1b subcutaneous)	measurement	2.727e-09	0.9928	2.69878	PMID:33143745	Andlauer TFM	500	1008
NEALE2_2178	Overall health rating	Uncategorised	3.09734e-09	0.0165575	1.0167		UKB Neale v2		359681
FINNGEN_R6_K11_ENERCOLNONINF	Noninfective enteritis and colitis	gastrointestinal disease	3.24e-09	-0.13221	0.876157		FINNGEN_R6	10700	260405
FINNGEN_R6_K11_PERITONITIS	Acute peritonitis	gastrointestinal disease	3.54e-09	0.38572	1.47067		FINNGEN_R6	1148	259573
FINNGEN_R6_RX_RHEUMA_BIOLOGICAL	Biological medication for rheuma	musculoskeletal or connective tissue disease	3.62e-09	0.25385	1.28898		FINNGEN_R6	2648	260405
FINNGEN_R6_H8_EXTERNAL	Diseases of external ear	disease of ear	4.15e-09	0.1729	1.18875		FINNGEN_R6	5742	260405
FINNGEN_R6_Z21_CARE_INVOLVI_DIALY	Care involving dialysis	Uncategorised	4.91e-09	0.35116	1.42071		FINNGEN_R6	1373	230612
FINNGEN_R6_K11_KELAUC	UC patients in KELA-register ( KELA 208 prior to 1994, or ICD K51)	gastrointestinal disease	5.01e-09	-0.21728	0.804705		FINNGEN_R6	3752	260405
FINNGEN_R6_RHEUMA_SERONEG	Seronegative rheumatoid arthritis	musculoskeletal or connective tissue disease	5.37e-09	0.26489	1.30329		FINNGEN_R6	2484	206281
NEALE2_6155_6	Folic acid or folate (vit b9) | vitamin and mineral supplements	Uncategorised	8.47598e-09	0.15438	1.16693		UKB Neale v2	7603	359245
FINNGEN_R6_E4_DM2REN	Type 2 diabetes with renal complications	urinary system disease	9.91e-09	0.32981	1.3907		FINNGEN_R6	1605	216765
FINNGEN_R6_G6_POLYOTHUNS	Other and unspecified polyneuropathies, also in other diseases	nervous system disease	9.95e-09	0.22229	1.24893		FINNGEN_R6	3263	259835
FINNGEN_R6_G6_NERPLEX	Nerve, nerve root and plexus disorders	nervous system disease	1.01e-08	0.08297	1.08651		FINNGEN_R6	29098	260405
FINNGEN_R6_K11_ULCER	Ulcerative colitis	gastrointestinal disease	1.09e-08	-0.17807	0.836884		FINNGEN_R6	5349	255054
GCST90025960	Mean platelet volume	measurement	1.1e-08	0.0218589	1.0221	PMID:34226706	Barton AR		445364
GCST90012878	Family history of Alzheimer's disease	measurement	1.3e-08	-0.00691504	0.993109	PMID:33589840	Schwartzentruber J		408942
FINNGEN_R6_PULM_INFECTIONS	COPD/asthma/ILD related infections	infectious disease	1.3e-08	0.05694	1.05859		FINNGEN_R6	71902	260405
FINNGEN_R6_COPD_ASTHMA_INFECTIONS	COPD/asthma related infections	infectious disease	1.3e-08	0.05694	1.05859		FINNGEN_R6	71902	260405
FINNGEN_R6_L12_INFECT_SKIN	Infections of the skin and subcutaneous tissue	infectious disease	1.39e-08	0.11438	1.12118		FINNGEN_R6	12578	260405
GCST004606	Eosinophil counts	measurement	1.553e-08	0.033045	1.0336	PMID:27863252	Astle WJ		172275
GCST90000027	Appendicular lean mass	measurement	1.7e-08	-0.0219998	0.97824	PMID:33097823	Pei YF		244730
GCST004629	Neutrophil count	measurement	1.88e-08	0.0329948	1.03355	PMID:27863252	Astle WJ		170702
NEALE2_22127	Doctor diagnosed asthma	Uncategorised	1.95325e-08	0.128208	1.13679		UKB Neale v2	11717	91787
GCST004620	Sum basophil neutrophil counts	measurement	2.015e-08	0.0329723	1.03352	PMID:27863252	Astle WJ		170143
NEALE2_6152_9	Hayfever, allergic rhinitis or eczema | blood clot, dvt, bronchitis, emphysema, asthma, rhinitis, eczema, allergy diagnosed by doctor	respiratory or thoracic disease	2.02473e-08	-0.0509445	0.950331		UKB Neale v2	83407	360527
FINNGEN_R6_AB1_ERYSIPELAS	Erysipelas	infectious disease	2.03e-08	0.11801	1.12526		FINNGEN_R6	12160	246915
FINNGEN_R6_R18_ELEVATED_BLOOD_GLUCOSE_LEVEL	Elevated blood glucose level	phenotype	3.15e-08	0.34571	1.41299		FINNGEN_R6	1199	253073
FINNGEN_R6_OTHER_SYSTCON_FG	Other systemic involvement of connective tissue (FG)	musculoskeletal or connective tissue disease	3.48e-08	0.17457	1.19073		FINNGEN_R6	5168	208965
FINNGEN_R6_K11_UC_STRICT	Ulcerative colitis (strict definition, require KELA)	gastrointestinal disease	3.53e-08	-0.21795	0.804166		FINNGEN_R6	3276	259929
NEALE2_23105_raw	Basal metabolic rate	measurement	3.54078e-08	-17.8908	1.69873e-08		UKB Neale v2		354825
FINNGEN_R6_ANTIDEPRESSANTS	Depression medications	Uncategorised	3.6e-08	0.07943	1.08267		FINNGEN_R6	74560	140016
SAIGE_172	Skin cancer	cell proliferation disorder	3.77e-08	-0.113	0.893151		UKB SAIGE	13752	408823
NEALE2_20002_1276	Diabetic eye disease | non-cancer illness code, self-reported	disease of visual system	3.8071e-08	0.482047	1.61939		UKB Neale v2	699	361141
FINNGEN_R6_L12_LICHENPLANUS_INCLAVO	Lichen planus, including avohilmo	integumentary system disease	4.73e-08	-0.22872	0.795551		FINNGEN_R6	2943	260405
GCST90019439	Complement factor B measurement	measurement	4.905e-08	-0.1214	0.88568	PMID:33328453	Pietzner M		10708

## Sheet: ST7. rs11749979
Supplementary Table 7. Phenome-wide association analysis of rs11749979 near SCAMP1- AS1
Only diseases and traits with <5E-08 and r^2 > 0.8 are reported
Trait: Reported diseases or traits
Beta: Reported for the effect allele C
Study ID	Trait	Trait Category	P-value	Beta	Odds Ratio	PMID	Author (Year)	N Overall
NEALE2_50_raw	Standing height	measurement	3.90502e-11	-0.100965	0.903965		UKB Neale v2	360388
NEALE2_23105_raw	Basal metabolic rate	measurement	2.13839e-10	-12.9377	2.40563e-06		UKB Neale v2	354825
NEALE2_23101_raw	Whole body fat-free mass	Uncategorised	4.44571e-10	-0.0948481	0.909511		UKB Neale v2	354808
NEALE2_23102_raw	Whole body water mass	measurement	4.63895e-10	-0.0697781	0.932601		UKB Neale v2	354834
NEALE2_21002_raw	Weight	measurement	7.3326e-10	-0.209873	0.810687		UKB Neale v2	360116
NEALE2_23098_raw	Weight	measurement	8.09157e-10	-0.210193	0.810428		UKB Neale v2	354838
NEALE2_23129_raw	Trunk fat-free mass	measurement	1.46497e-09	-0.0474616	0.953647		UKB Neale v2	354530
NEALE2_23118_raw	Leg predicted mass (left)	measurement	1.64211e-09	-0.0166176	0.98352		UKB Neale v2	354766
NEALE2_23130_raw	Trunk predicted mass	measurement	1.73455e-09	-0.0453066	0.955704		UKB Neale v2	354494
NEALE2_23117_raw	Leg fat-free mass (left)	measurement	2.10659e-09	-0.0176039	0.98255		UKB Neale v2	354771
NEALE2_23121_raw	Arm fat-free mass (right)	measurement	2.40039e-09	-0.00635136	0.993669		UKB Neale v2	354732
NEALE2_23125_raw	Arm fat-free mass (left)	measurement	4.03138e-09	-0.00673963	0.993283		UKB Neale v2	354668
NEALE2_23122_raw	Arm predicted mass (right)	measurement	4.88077e-09	-0.00586837	0.994149		UKB Neale v2	354726
NEALE2_23114_raw	Leg predicted mass (right)	measurement	7.96723e-09	-0.0158635	0.984262		UKB Neale v2	354798
NEALE2_23113_raw	Leg fat-free mass (right)	measurement	8.61948e-09	-0.0168795	0.983262		UKB Neale v2	354798
NEALE2_23126_raw	Arm predicted mass (left)	measurement	9.97721e-09	-0.00617544	0.993844		UKB Neale v2	354653
NEALE2_20153_raw	Forced expiratory volume in 1-second (fev1), predicted	measurement	2.2686e-08	-0.00508423	0.994929		UKB Neale v2	117241
NEALE2_23128_raw	Trunk fat mass	measurement	4.72134e-08	-0.0683617	0.933923		UKB Neale v2	354597
